# Supplementary material for: Optimizing core collections for genetic studies: a worldwide flax germplasm case study
Source: Front Plant Sci. 2025 Oct 21;16:1675815. doi: 10.3389/fpls.2025.1675815 (PMC12599843; doi:10.3389/fpls.2025.1675815)
Supplement: Supplementary file 2 [file Table1.xlsx]

## Sheet: Supplementary Table S1
Supplementary Table S1. List of the 1,593 flax germplasm accessions included in the analysis of this study
N°	Accession_name	Cluster (K=6)	Clusters_Name	Core-Collection (409)	TKW	Type_Use	Type_Spring_Winter	Country_of_origin	Breeder
1	AAV5bg5	3	O-Hiver-EUW	aav5bg5	6.45	Fiber			France_Lignee-I.N.R.A.
2	ABR7gP	3	O-Hiver-EUW		5.87	Fiber			France_Lignee-I.N.R.A.
3	ABX15aCP	3	O-Hiver-EUW		5.87	Fiber			France_Lignee-I.N.R.A.
4	ACB11bE3249	3	O-Hiver-EUW		5.43	Fiber			France_Lignee-I.N.R.A.
5	ACD15bF3189	3	O-Hiver-EUW		5.49	Fiber			France_Lignee-I.N.R.A.
6	ACH5eH4146	3	O-Hiver-EUW		5	Fiber			France_Lignee-I.N.R.A.
7	ADF19bX	3	O-Hiver-EUW		5.61	Fiber			France_Lignee-I.N.R.A.
8	ADJ7cZZ	6	F-EUW		5.69	Fiber			France_Lignee-I.N.R.A.
9	AED3k5299	3	O-Hiver-EUW		5.23	Fiber			France_Lignee-I.N.R.A.
10	AEN7lD	6	F-EUW		5.2	Fiber			France_Lignee-I.N.R.A.
11	AFC7c842	3	O-Hiver-EUW	afc7c842	5.59	Fiber			France_Lignee-I.N.R.A.
12	AFD120a27	3	O-Hiver-EUW		5.58	Fiber			France_Lignee-I.N.R.A.
13	AFR118c83	3	O-Hiver-EUW		6.2	Fiber			France_Lignee-I.N.R.A.
14	AFV102a98	3	O-Hiver-EUW		6.64	Fiber			France_Lignee-I.N.R.A.
15	AGG123h2	3	O-Hiver-EUW		5.12	Fiber			France_Lignee-I.N.R.A.
16	AGH2b	3	O-Hiver-EUW		5.69	Fiber			France_Lignee-I.N.R.A.
17	AGO114	3	O-Hiver-EUW		5.38	Fiber			France_Lignee-I.N.R.A.
18	AGQ104c	6	F-EUW		5.65	Fiber			France_Lignee-I.N.R.A.
19	EDB8	6	F-EUW		5.31	Fiber			France_Lignee-I.N.R.A.
20	EDC2cT	5	F-EUE		5.53	Fiber			France_Lignee-I.N.R.A.
21	EEH10	5	F-EUE		5.16	Fiber			France_Lignee-I.N.R.A.
22	FCW7	6	F-EUW		5.22	Fiber			France_Lignee-I.N.R.A.
23	MAG46cGR2	3	O-Hiver-EUW		6.35	Oilseed			France_Lignee-I.N.R.A.
24	MBA22d23	3	O-Hiver-EUW		7.04	Oilseed			France_Lignee-I.N.R.A.
25	MBC9b	3	O-Hiver-EUW		6.31	Oilseed			France_Lignee-I.N.R.A.
26	MBD10j533	3	O-Hiver-EUW		6.55	Oilseed			France_Lignee-I.N.R.A.
27	MBK6b917	3	O-Hiver-EUW	mbk6b917	6.82	Oilseed			France_Lignee-I.N.R.A.
28	MBM10hS	3	O-Hiver-EUW		7	Oilseed			France_Lignee-I.N.R.A.
29	MBN1e	3	O-Hiver-EUW	mbn1e	6.88	Oilseed			France_Lignee-I.N.R.A.
30	MBO5a8	3	O-Hiver-EUW		4.97	Oilseed			France_Lignee-I.N.R.A.
31	MBP15b2288	3	O-Hiver-EUW		5.63	Oilseed			France_Lignee-I.N.R.A.
32	MBQ15e1389	3	O-Hiver-EUW		6.36	Oilseed			France_Lignee-I.N.R.A.
33	MBR7m3187	3	O-Hiver-EUW		6.13	Oilseed			France_Lignee-I.N.R.A.
34	MBT6b2139	3	O-Hiver-EUW	mbt6b2139	6.15	Oilseed			France_Lignee-I.N.R.A.
35	MBU11f2228	3	O-Hiver-EUW		6.26	Oilseed			France_Lignee-I.N.R.A.
36	MBV13f8	3	O-Hiver-EUW			Oilseed			France_Lignee-I.N.R.A.
37	MBY4h3259	3	O-Hiver-EUW	mby4h3259	6.13	Oilseed			France_Lignee-I.N.R.A.
38	MDD111a	3	O-Hiver-EUW	mdd111a	6.17	Oilseed			France_Lignee-I.N.R.A.
39	MDR114c9	3	O-Hiver-EUW		6.96	Oilseed			France_Lignee-I.N.R.A.
40	MDU105b9	3	O-Hiver-EUW		5.42	Oilseed			France_Lignee-I.N.R.A.
41	MDZ114a	3	O-Hiver-EUW		4.74	Oilseed			France_Lignee-I.N.R.A.
42	MEC6b	3	O-Hiver-EUW		6.35	Oilseed			France_Lignee-I.N.R.A.
43	MEN101c632	3	O-Hiver-EUW		6.01	Oilseed			France_Lignee-I.N.R.A.
44	MEQ103c	3	O-Hiver-EUW		5.76	Oilseed			France_Lignee-I.N.R.A.
45	MET102a48	3	O-Hiver-EUW		5.52	Oilseed			France_Lignee-I.N.R.A.
46	MEY2a	3	O-Hiver-EUW		6.07	Oilseed			France_Lignee-I.N.R.A.
47	MFA11d5	3	O-Hiver-EUW		6.3	Oilseed			France_Lignee-I.N.R.A.
48	MFC30b2	3	O-Hiver-EUW	mfc30b2	6.55	Oilseed			France_Lignee-I.N.R.A.
49	MFD8c	3	O-Hiver-EUW		7.54	Oilseed			France_Lignee-I.N.R.A.
50	MFH28f	3	O-Hiver-EUW		6	Oilseed			France_Lignee-I.N.R.A.
51	MFJ12h	3	O-Hiver-EUW		5.79	Oilseed			France_Lignee-I.N.R.A.
52	MFM27b	3	O-Hiver-EUW		6.1	Oilseed			France_Lignee-I.N.R.A.
53	MFS29g	3	O-Hiver-EUW		5.87	Oilseed			France_Lignee-I.N.R.A.
54	RCR9fG1742	2	O-AMN		6.49	Oilseed			France_Lignee-I.N.R.A.
55	RCZ2dD	2	O-AMN	rcz2dd	8.67	Oilseed			France_Lignee-I.N.R.A.
56	RDF6z2421	3	O-Hiver-EUW		5.73	Oilseed			France_Lignee-I.N.R.A.
57	RDI3zU8	3	O-Hiver-EUW		5.6	Oilseed			France_Lignee-I.N.R.A.
58	RDL3e3	2	O-AMN		6.88	Oilseed			France_Lignee-I.N.R.A.
59	RDR14bQ	2	O-AMN		9.07	Oilseed			France_Lignee-I.N.R.A.
60	RDU15a	2	O-AMN		7.03	Oilseed			France_Lignee-I.N.R.A.
61	REC75a	2	O-AMN	rec75a	10.35	Oilseed			France_Lignee-I.N.R.A.
62	RES92c922	2	O-AMN		9.65	Oilseed			France_Lignee-I.N.R.A.
63	RET1a741	2	O-AMN		8.59	Oilseed			France_Lignee-I.N.R.A.
64	REW94f724	1	O-AMS	rew94f724	8.41	Oilseed			France_Lignee-I.N.R.A.
65	REX22a752	1	O-AMS		8.67	Oilseed			France_Lignee-I.N.R.A.
66	RFC39aK	2	O-AMN	rfc39ak	10.78	Oilseed			France_Lignee-I.N.R.A.
67	RFE35bN	2	O-AMN		11.33	Oilseed			France_Lignee-I.N.R.A.
68	RFF6bP	1	O-AMS	rff6bp	8	Oilseed			France_Lignee-I.N.R.A.
69	RFH103dL3	2	O-AMN		7.95	Oilseed			France_Lignee-I.N.R.A.
70	RFO12b2	2	O-AMN	rfo12b2	9.64	Oilseed			France_Lignee-I.N.R.A.
71	RGG127e3	2	O-AMN		10.06	Oilseed			France_Lignee-I.N.R.A.
72	(49-10)21	2	O-AMN		5.51	Oilseed
73	(49-11)32	2	O-AMN		5.46	Oilseed
74	(56-1)223	2	O-AMN	(56-1)223	7.1	Oilseed
75	(60-5)5	6	F-EUW		5.44	Oilseed
76	ci479xBisonA	2	O-AMN		11.2	Dual-purpose		United_States
77	ci479xBisonB	2	O-AMN		10.3	Dual-purpose		United_States
78	Lafricanum97	5	F-EUE		10.7	Oilseed		France
79	Ltenuechx1	5	F-EUE		10.5	Oilseed		France
80	SaginawxBombayA	5	F-EUE		10	Oilseed		United_States
81	L1926Row210	2	O-AMN		14	Oilseed		United_States
82	488LZ	5	F-EUE		4.63	Oilseed
83	L71136	4	O-EUE		19.2	Oilseed		Chine
84	L71219	4	O-EUE		19.1	Oilseed		Chine
85	L73205.8	4	O-EUE		20.1	Oilseed		Chine
86	L73248	4	O-EUE	l73248	16.1	Dual-purpose		Chine
87	L80A302	4	O-EUE	l80a302	19.1	Dual-purpose		Chine
88	L81A258	4	O-EUE		19.2	Oilseed		Chine
89	L81A347	2	O-AMN		18.5	Oilseed		Chine
90	L81A400	4	O-EUE	l81a400	19.2	Oilseed		Chine
91	L84274	4	O-EUE	l84274	25.5	Dual-purpose		Chine
92	A20	2	O-AMN	A20	19.6	Oilseed		Australia
93	A21	6	F-EUW		19.8	Oilseed		Australia
94	A23	2	O-AMN		19	Oilseed		Australia
95	AAA12zA	3	O-Hiver-EUW		9.8	Oilseed		France	France_Lignee-I.N.R.A.
96	AAB14zD	3	O-Hiver-EUW		10.4	Oilseed		France	France_Lignee-I.N.R.A.
97	abacus	2	O-AMN			Oilseed
98	Abby	1	O-AMS			Oilseed		Creat_Britain
99	AbyssiniaBrown	2	O-AMN		13.5	Oilseed		Ethiopia
100	AbyssiniaBrownB	2	O-AMN		15.1	Oilseed		Ethiopia
101	AbyssiniaBrownC	1	O-AMS		16	Oilseed		Ethiopia
102	AbyssinYellowA	2	O-AMN	abyssinyellowa	17.1	Oilseed		Ethiopia
103	access	2	O-AMN			Oilseed	Spring
104	ac.emerson	2	O-AMN	ac.emerson		Oilseed
105	Achay	5	F-EUE		8.4	Fiber		Argentina
106	ac.watson	2	O-AMN	ac.watson		Oilseed
107	Adelie	6	F-EUW	adelie	5.51	Fiber	Winter
108	Adin	4	O-EUE		15	Oilseed		Romania	I. Cercetari Fundulea
109	AF5897	2	O-AMN		23.4	Oilseed			France_Lignee-I.N.R.A.
110	Afghan	5	F-EUE		8.1	Fiber		Afghanistan
111	agatha	6	F-EUW			Fiber	Spring
112	agriol	2	O-AMN			Oilseed
113	Aino	5	F-EUE	aino	10.3	Fiber		Finland
114	AkmolinskA	5	F-EUE		10.6	Dual-purpose		ExURSS
115	AkmolinskB	1	O-AMS		14.5	Oilseed		ExURSS
116	AkmolinskC	5	F-EUE		10.3	Oilseed		ExURSS
117	alaska	3	O-Hiver-EUW	alaska		Oilseed	Winter
118	Alb	2	O-AMN		7.52	Oilseed		Australia
119	Albufeira	2	O-AMN		23	Oilseed		Portugal
120	AlfonzoINTA	1	O-AMS	alfonzointa	16	Oilseed		Argentina	I.N.T.A-Buenos-Aires
121	alizee	6	F-EUW	alizee		Fiber	Spring
122	alpaga	3	O-Hiver-EUW	alpaga		Oilseed	Winter
123	altarus	3	O-Hiver-EUW	altarus		Oilseed
124	altea	6	F-EUW			Fiber	Spring
125	altess	2	O-AMN			Oilseed	Spring
126	AlthausenSel	1	O-AMS		13.9	Oilseed		ExURSS
127	Amazon	4	O-EUE	amazon	13.5	Oilseed		Creat_Britain
128	ambre	6	F-EUW	ambre		Fiber	Winter
129	amina	6	F-EUW			Fiber	Spring
130	andrea	6	F-EUW			Fiber	Spring
131	Andro	2	O-AMN		11.4	Oilseed		Canada	Univ of Saskatchewan
132	Angelin	6	F-EUW		5.48	Fiber
133	angora	3	O-Hiver-EUW	angora		Oilseed	Winter
134	Antares	2	O-AMN	antares	15.2	Oilseed		France	C.L. Lin2000
135	Aoyagi	5	F-EUE		11.7	Fiber		Japon
136	aquarius	2	O-AMN			Oilseed	Spring
137	aramis	6	F-EUW			Fiber	Spring
138	Arc.en.ciel	6	F-EUW		9.7	Fiber		Belgium
139	Artica	2	O-AMN		5.85	Oilseed
140	ArecoINTA	1	O-AMS		17.1	Oilseed		Argentina	I.N.T.A-Buenos-Aires
141	aretha	6	F-EUW	aretha		Fiber	Spring
142	ci544	2	O-AMN		10.5	Oilseed		ExURSS
143	ci547	1	O-AMS		16.5	Oilseed		ExURSS
144	ci550	2	O-AMN		15.4	Oilseed		ExURSS
145	ci551	2	O-AMN		13.7	Oilseed		ExURSS
146	ci552	2	O-AMN	ci552	15.5	Oilseed		ExURSS
147	ci553	2	O-AMN		12.5	Oilseed		ExURSS
148	ci555	2	O-AMN		15.6	Oilseed		ExURSS
149	ci556	4	O-EUE	ci556	20.3	Oilseed		ExURSS
150	ci557	2	O-AMN		14.8	Oilseed		ExURSS
151	ci562	4	O-EUE	ci562	14.7	Oilseed		ExURSS
152	ci563	2	O-AMN		14.2	Oilseed		ExURSS
153	ci564	1	O-AMS		19.9	Oilseed		ExURSS
154	ci565	2	O-AMN		14.2	Oilseed		ExURSS
155	ci566	2	O-AMN		14.7	Oilseed		ExURSS
156	ci567	4	O-EUE	ci567	13.9	Oilseed		ExURSS
157	ci568	1	O-AMS		17.9	Oilseed		ExURSS
158	ci569	1	O-AMS	ci569	16.2	Oilseed		ExURSS
159	ci570	2	O-AMN		13.8	Oilseed		ExURSS
160	ci571	1	O-AMS		18.8	Oilseed		ExURSS
161	ci572	2	O-AMN		13.5	Oilseed		ExURSS
162	ci573	5	F-EUE		9.4	Oilseed		ExURSS
163	ci574	2	O-AMN		12	Oilseed		ExURSS
164	ci575	2	O-AMN		17.2	Oilseed		ExURSS
165	ci576	5	F-EUE	ci576	9.2	Oilseed		ExURSS
166	ci577	5	F-EUE		10.2	Oilseed		ExURSS
167	ci578	2	O-AMN		18.2	Oilseed		ExURSS
168	ci580	1	O-AMS		18	Oilseed		ExURSS
169	ci581	2	O-AMN		13.8	Oilseed		ExURSS
170	ci583	1	O-AMS		13.9	Oilseed		ExURSS
171	ci584	1	O-AMS		17.3	Oilseed		ExURSS
172	ci585	1	O-AMS		12.1	Oilseed		ExURSS
173	ci586	5	F-EUE		9.1	Oilseed		ExURSS
174	ci589	2	O-AMN	ci589	14.8	Oilseed		ExURSS
175	ci590	1	O-AMS		14.5	Oilseed		ExURSS
176	ci593	4	O-EUE	ci593	12.6	Oilseed		ExURSS
177	ci594	2	O-AMN		12.2	Oilseed		ExURSS
178	ci595	1	O-AMS	ci595	15.2	Oilseed		ExURSS
179	ci597	2	O-AMN		11.5	Oilseed		ExURSS
180	ci599	2	O-AMN		12.7	Oilseed		ExURSS
181	ci601	1	O-AMS		18.7	Oilseed		ExURSS
182	ci602	1	O-AMS		14	Oilseed		ExURSS
183	ci603	2	O-AMN		10.9	Oilseed		ExURSS
184	ci604	2	O-AMN	ci604	15.3	Oilseed		ExURSS
185	ci606	2	O-AMN	ci606	14.3	Oilseed		ExURSS
186	ci607	1	O-AMS		16.2	Oilseed		ExURSS
187	ci608	1	O-AMS		15.6	Oilseed		ExURSS
188	ci610	2	O-AMN		16.3	Oilseed		ExURSS
189	ci612	2	O-AMN		15.4	Oilseed		ExURSS
190	ci613	2	O-AMN		15.9	Oilseed		ExURSS
191	ci614	5	F-EUE	ci614	9.6	Oilseed		ExURSS
192	ci615	2	O-AMN		15.2	Oilseed		ExURSS
193	ci616	2	O-AMN		9.7	Oilseed		ExURSS
194	ci617	2	O-AMN		15.5	Oilseed		ExURSS
195	ci618	1	O-AMS		17.9	Oilseed		ExURSS
196	ci620	5	F-EUE		10.3	Oilseed		ExURSS
197	ci622	1	O-AMS		12.4	Oilseed		ExURSS
198	ci623	1	O-AMS		15.9	Oilseed		ExURSS
199	ci624	2	O-AMN		9	Oilseed		ExURSS
200	ci625	2	O-AMN		10.5	Oilseed		ExURSS
201	ci629	1	O-AMS		14.1	Oilseed		ExURSS
202	ci630	1	O-AMS	ci630	19.1	Oilseed		ExURSS
203	Arg227	2	O-AMN		13.8	Oilseed
204	ci514	2	O-AMN		14.4	Oilseed		ExURSS
205	ci516	1	O-AMS		14.2	Oilseed		ExURSS
206	ci517	2	O-AMN		13.7	Oilseed		ExURSS
207	ci518	2	O-AMN		19.1	Oilseed		ExURSS
208	ci519	1	O-AMS		14.5	Oilseed		ExURSS
209	ci520	1	O-AMS		14.3	Oilseed		ExURSS
210	ci522	1	O-AMS	ci522	17.9	Oilseed		ExURSS
211	ci523	1	O-AMS		14.2	Oilseed		ExURSS
212	ci524	1	O-AMS		15.6	Oilseed		ExURSS
213	ci525	2	O-AMN		18	Oilseed		ExURSS
214	ci526	2	O-AMN	ci526	13.4	Oilseed		ExURSS
215	ci531	2	O-AMN	ci531	13	Oilseed		ExURSS
216	ci532	1	O-AMS	ci532	15.3	Oilseed		ExURSS
217	ci537	2	O-AMN		17.7	Oilseed		ExURSS
218	ci543	5	F-EUE		9.4	Oilseed		ExURSS
219	ArgentineA	1	O-AMS		18	Oilseed		Argentina
220	ArgentineB	2	O-AMN	argentineb	20	Oilseed		Egypte
221	ArgentineC	2	O-AMN		15.2	Oilseed		United_States
222	Arg462xCi1008B	1	O-AMS		17.5	Oilseed		United_States
223	Arg463xCi975A	1	O-AMS		17.1	Oilseed		United_States
224	ArgentineSelA	1	O-AMS	argentinesela	18.5	Oilseed		United_States
225	ArgentineSelB	2	O-AMN		14.3	Oilseed		United_States
226	ArgxSaginaw	2	O-AMN		13.3	Oilseed		United_States
227	Argos	6	F-EUW		10.2	Fiber		France	C.L. Fontaine_Cany-INRA
228	Ariadna	4	O-EUE		10.7	Oilseed		Poland	I.Kreijowyk
229	Ariane	6	F-EUW	ariane	9.4	Fiber	Spring	France	C.L. Fontaine_Cany
230	aries	2	O-AMN			Oilseed	Spring
231	arkea	6	F-EUW			Fiber	Spring
232	ARRG2401	2	O-AMN		9.6	Dual-purpose		Argentina
233	ArrowA	2	O-AMN		13.4	Dual-purpose		United_States
234	Asmara	2	O-AMN		11.1	Oilseed		Ethiopia
235	astral	2	O-AMN			Oilseed	Spring
236	Atalante	2	O-AMN	atalante	12.5	Oilseed		France	U.C.S (Mere)
237	AttanaZZOB	5	F-EUE		10.8	Oilseed		Bulgaria
238	attila	3	O-Hiver-EUW	attila		Oilseed	Winter
239	aureo	6	F-EUW			Fiber	Spring
240	Avantgarde	2	O-AMN	avantgarde	14.2	Oilseed		Australia
241	avian	6	F-EUW			Oilseed	Spring
242	Avon	2	O-AMN		13.9	Oilseed		United_States
243	Azur	4	O-EUE	azur	15.4	Oilseed	Spring	Romania	I. Cercetari Fundulea
244	BGoldenxOttawa	1	O-AMS		16.6	Oilseed		Canada
245	BGoldenxRedwF	1	O-AMS		17.3	Oilseed		United_States
246	BGoldenxRedwA	2	O-AMN		12.8	Oilseed		United_States
247	BGoldenxRedwB	2	O-AMN		14.4	Oilseed		United_States
248	BGoldenxRedwC	2	O-AMN		15.7	Oilseed		United_States
249	B5128A	2	O-AMN	b5128a	12	Dual-purpose	Spring	United_States
250	Baikal	2	O-AMN		6.22	Oilseed	Spring
251	baladin	2	O-AMN	baladin		Oilseed	Spring
252	Ballinacura2	5	F-EUE		8.3	Dual-purpose		Ireland
253	banquise	3	O-Hiver-EUW	banquise		Oilseed	Winter
254	Barbara	2	O-AMN	barbara	19.8	Oilseed	Spring	Hungary
255	batsman	2	O-AMN	batsman		Oilseed	Spring
256	Beatall	2	O-AMN		12.4	Oilseed		Ireland
257	BeburgerOlfäser	2	O-AMN	BeburgerOlfäser	15.9	Oilseed		Germany
258	Beladi	2	O-AMN	beladi	16.5	Oilseed		Egypte
259	BelaElek	2	O-AMN		14.7	Oilseed		Hungary
260	Belinka	6	F-EUW	belinka	10	Fiber	Spring	Netherland	Cebeco
261	Bella	6	F-EUW		9.1	Fiber		Netherland
262	Belorusskij1	5	F-EUE		5.44	Fiber
263	Bensingsfaserfl	5	F-EUE		9.1	Dual-purpose		Germany
264	BenvenutoC	1	O-AMS		20	Oilseed		Argentina
265	BenvenutoD	1	O-AMS	benvenutod	16.8	Oilseed		Argentina
266	BenvenutoE	2	O-AMN		15	Oilseed		Argentina
267	BenvenutoF	1	O-AMS	benvenutof	15.7	Oilseed		Argentina
268	BenvenutoG	1	O-AMS		18.1	Oilseed		Argentina
269	BenvenutoH	1	O-AMS	benvenutoh	19.4	Oilseed		Argentina
270	BenvenutoI	1	O-AMS	benvenutoi	16.6	Oilseed		Argentina
271	BenvenutoK	2	O-AMN		15	Oilseed		Argentina
272	BenvenutoL	1	O-AMS		16.5	Oilseed		Argentina
273	BenvenutoM	1	O-AMS		17.1	Oilseed		Argentina
274	BenvenutoN	1	O-AMS	benvenuton	18	Oilseed		Argentina
275	BenvenutLabradA	1	O-AMS		15.3	Oilseed		Argentina
276	BenvenutLabradB	1	O-AMS		16.3	Oilseed		Argentina
277	BenvenutoRealA	1	O-AMS		17.5	Oilseed		Argentina
278	BenvenutoRealB	1	O-AMS		16.8	Oilseed		Argentina
279	Bertelin	6	F-EUW		10.6	Oilseed		Germany
280	Beta88	4	O-EUE		15.2	Dual-purpose		Hungary
281	Beta91	4	O-EUE	beta91	16	Dual-purpose	Winter	Hungary
282	cdc.bethune	2	O-AMN	cdc.bethune		Oilseed	Spring
283	Biglow	2	O-AMN		14.4	Oilseed		United_States
284	Billings	1	O-AMS	billings	13.6	Oilseed		United_States
285	bilton	6	F-EUW			Oilseed
286	bingo	4	O-EUE			Oilseed
287	birdseye	2	O-AMN			Oilseed
288	BirioA	2	O-AMN		13.3	Oilseed		United_States
289	BisonA	2	O-AMN		12.7	Dual-purpose	Spring	United_States
290	BisonB	2	O-AMN	bisonb	12.5	Dual-purpose	Spring	United_States
291	BisonC	1	O-AMS		19.9	Dual-purpose	Spring	United_States
292	BisonD	2	O-AMN		12.4	Oilseed	Spring	United_States
293	Bisonx479	1	O-AMS		23.1	Oilseed		United_States
294	BisonxAbysYellA	2	O-AMN		14.6	Oilseed		United_States
295	BisonxAbysYellB	1	O-AMS	bisonxabysyellb	17.7	Oilseed		United_States
296	Biwing	1	O-AMS	biwing	17.7	Oilseed	Spring	United_States
297	BiwingxCi980F	2	O-AMN		14.1	Oilseed		United_States
298	Bjatskij	5	F-EUE		10.7	Fiber
299	Blanc	2	O-AMN		15.5	Oilseed		Canada
300	Blauwester	5	F-EUE		9.1	Fiber		Netherland
301	BlendaA	5	F-EUE		9.8	Fiber		Sweden
302	BlendaB	5	F-EUE		9.5	Fiber		Sweden
303	BlendaC	5	F-EUE		9.3	Fiber		Sweden
304	Blendaoljalin	2	O-AMN		14.6	Dual-purpose		Sweden
305	BleuOlandaA	5	F-EUE	bleuolandaa	9.2	Fiber		Netherland
306	BleuOlandaC	6	F-EUW		10.7	Fiber		Netherland
307	bliss	2	O-AMN	bliss		Oilseed	Spring
308	blizzard	3	O-Hiver-EUW	blizzard		Oilseed	Winter
309	Blw	2	O-AMN	blw	6.72	Oilseed		Australia
310	BokharaA	5	F-EUE		9.4	Dual-purpose
311	BokharaB	5	F-EUE		8	Dual-purpose
312	bolchoi	6	F-EUW	bolchoi		Fiber	Spring
313	BolleySel5615	1	O-AMS		17.5	Oilseed		United_States
314	BombayA	6	F-EUW		9.3	Dual-purpose		India
315	BombayB	5	F-EUE		9.6	Dual-purpose		India
316	BombayC	5	F-EUE		9	Dual-purpose		India
317	BombayD	2	O-AMN		13.9	Oilseed		India
318	BombayF	2	O-AMN	bombayf	14	Oilseed		India
319	BombayG	5	F-EUE		10.4	Oilseed
320	bonita	6	F-EUW			Fiber	Spring
321	Bonnydoon	2	O-AMN		16.1	Oilseed		Australia
322	boreal	6	F-EUW	boreal		Fiber	Winter
323	bowler	2	O-AMN			Oilseed
324	BowmanA	2	O-AMN		15.4	Oilseed		United_States
325	BowmanB	2	O-AMN		19.2	Oilseed		United_States
326	brighton	2	O-AMN	brighton		Oilseed
327	Bryta	6	F-EUW		11.3	Oilseed		Poland
328	BuckA	2	O-AMN		12.6	Dual-purpose		Argentina
329	BuckB	5	F-EUE		9.3	Dual-purpose		Argentina
330	BuckC	1	O-AMS		14.8	Oilseed		Argentina
331	BuckD	2	O-AMN		14.4	Oilseed		Argentina
332	BuckE	2	O-AMN		16.6	Oilseed		Argentina
333	BuckF	1	O-AMS		17.1	Oilseed		Argentina
334	BuckG	1	O-AMS		16.3	Oilseed		Argentina
335	BuckH	1	O-AMS	buckh	17.9	Oilseed		Argentina
336	BuckI	1	O-AMS	bucki	15.6	Oilseed		Argentina
337	BuckJ	1	O-AMS		15.4	Oilseed		Argentina
338	BuckK	1	O-AMS	buckk	16.6	Oilseed		Argentina
339	BuckL	1	O-AMS		15.4	Oilseed		Argentina
340	BuckM	1	O-AMS	buckm	16.7	Oilseed		Argentina
341	BuckN	2	O-AMN		16.6	Oilseed		Argentina
342	BuckO	1	O-AMS		16.2	Oilseed		Argentina
343	BuckP	2	O-AMN		18.6	Oilseed		Argentina
344	BuckQ	5	F-EUE		10.2	Oilseed		Argentina
345	BuckU	1	O-AMS		15.9	Oilseed		Argentina
346	BuckS	1	O-AMS		19.3	Oilseed		Argentina
347	BudaA	2	O-AMN	budaa	10.4	Dual-purpose	Spring	United_States
348	BudaB	2	O-AMN		12.9	Oilseed	Spring	United_States
349	BudaSelA	2	O-AMN		16.2	Oilseed		United_States
350	BudaSelB	2	O-AMN	budaselb	10.6	Oilseed		United_States
351	buffalo	2	O-AMN			Oilseed	Spring
352	bukoz	2	O-AMN			Oilseed
353	BulgarefibreA	4	O-EUE		11.4	Dual-purpose		Bulgaria
354	BulgarefibreB	5	F-EUE		9.3	Dual-purpose		Bulgaria
355	BulgareHuile	2	O-AMN	BulgareHuile	18.5	Oilseed		Bulgaria
356	Bulgaremixte	4	O-EUE	bulgaremixte	16.2	Dual-purpose		Bulgaria
357	CAN56A	1	O-AMS		14.81	Oilseed		Canada
358	Ci193x112	1	O-AMS		14.2	Oilseed		United_States
359	Ci300x355A	1	O-AMS		15.7	Oilseed		United_States
360	Ci300x355B	1	O-AMS		14.5	Oilseed		United_States
361	Ci300x355C	1	O-AMS	ci300x355c	15.7	Oilseed		United_States
362	Ci355xBisonE	2	O-AMN		15.4	Oilseed		United_States
363	Ci355xBisonF	1	O-AMS		19.1	Oilseed		United_States
364	Ci679xBisonB	1	O-AMS		16.2	Oilseed		United_States
365	Ci975x1073	2	O-AMN		14.5	Oilseed		United_States
366	Ci975xSheyenne	1	O-AMS		16.2	Oilseed		United_States
367	Calar	1	O-AMS	Calar	16.8	Oilseed		United_States
368	Californie8	1	O-AMS	californie8	18.4	Oilseed		United_States
369	calista	6	F-EUW			Fiber	Spring
370	Campoazul	1	O-AMS		16.9	Oilseed		Brazil
371	Capa	1	O-AMS	capa	18.4	Oilseed		United_States
372	Capa10	1	O-AMS		17.4	Oilseed		United_States
373	Cascade	5	F-EUE	cascade	8.6	Fiber		United_States
374	Casilda	2	O-AMN		14	Oilseed		Argentina
375	CassA	2	O-AMN		14	Oilseed		United_States
376	CaxiasA	2	O-AMN		14	Dual-purpose		Brazil
377	CaxiasB	5	F-EUE		10.5	Dual-purpose		Brazil
378	CaxiasC	2	O-AMN	caxiasc	15.7	Oilseed		Brazil
379	CB6102	6	F-EUW		9.8	Fiber		Netherland
380	Ceres	2	O-AMN	ceres	17.6	Oilseed		Germany	J.G. Fink
381	Chana	1	O-AMS	chana	15.7	Oilseed		Argentina
382	chantal	6	F-EUW			Fiber	Spring
383	Charrua	1	O-AMS		16	Oilseed		Argentina
384	ChineseCommerc.	4	O-EUE		12.3	Oilseed		United_States
385	christine	6	F-EUW			Fiber	Spring
386	CirrusB	2	O-AMN	cirrusb	11.6	Oilseed	Winter	Canada	Norfolk Flax Establ.
387	cirrus	6	F-EUW	cirrus		Fiber	Winter
388	CirrusA	5	F-EUE	cirrusa	8.7	Fiber	Winter	Creat_Britain	Norfolk Flax Establ.
389	CirrusGossamer	5	F-EUE		9.8	Fiber		Creat_Britain	Norfolk Flax Establ.
390	ClayA	2	O-AMN		14	Oilseed		United_States
391	cledor	3	O-Hiver-EUW	cledor		Oilseed	Winter
392	cleo	6	F-EUW			Fiber	Spring
393	collectionbot_num10	4	O-EUE		18	Oilseed
394	CollBota11	2	O-AMN		15.1	Oilseed
395	collectionbot_num13	2	O-AMN		19	Oilseed
396	CollBota16	1	O-AMS		14.1	Oilseed
397	CollBota19	1	O-AMS		10.4	Oilseed
398	CollBota2	6	F-EUW		9.8	Oilseed
399	CollBota20	1	O-AMS	collbota20	19.3	Oilseed
400	CollBota28	2	O-AMN		12.3	Oilseed
401	CollBota29	2	O-AMN	collbota29	15.6	Oilseed
402	CollBota3	2	O-AMN	collbota3	14.5	Oilseed
403	CollBota32	2	O-AMN		13.6	Oilseed
404	CollBota33	2	O-AMN		11.8	Oilseed
405	CollBota41	5	F-EUE		10.4	Oilseed
406	CollBota5	5	F-EUE		9.2	Oilseed
407	CollBota7	2	O-AMN		9.3	Oilseed
408	CollBota9	2	O-AMN		19.4	Oilseed
409	ColBrondhann	5	F-EUE		8.9	Oilseed
410	ColoCambirSafiA	2	O-AMN		16.3	Oilseed		Paragway
411	ColoCambirSafiB	5	F-EUE		11	Oilseed		Paragway
412	ColoCapitMiranA	5	F-EUE		9.2	Oilseed		Paragway
413	ColoCapitMiranB	5	F-EUE	ColoCapitMiranB	11	Oilseed		Paragway
414	ColoniaItangua	5	F-EUE		9.3	Oilseed		Paragway
415	CommercialEast	5	F-EUE		10.2	Dual-purpose		Ireland
416	Common	5	F-EUE	common	9.1	Oilseed		United_States
417	CommonWhiteA	5	F-EUE		10.1	Oilseed		ExURSS
418	CommonWhiteB	2	O-AMN		10.5	Oilseed		ExURSS
419	CommunCanadaA	5	F-EUE		9.5	Dual-purpose		Canada
420	CommunCanadaB	5	F-EUE		11.1	Dual-purpose		Canada
421	comtess	2	O-AMN	comtess		Oilseed	Spring
422	ComundeDiaz	2	O-AMN		11.4	Oilseed		Chili
423	ComunPerouA	5	F-EUE		8.3	Dual-purpose		Peru
424	ComunPerouB	5	F-EUE		9.2	Fiber		Peru
425	ComunOrsono	5	F-EUE		9.6	Dual-purpose		Argentina
426	ComundePiruquina	2	O-AMN		11.3	Dual-purpose		Argentina
427	ComunQuetalmal.	1	O-AMS		14.2	Oilseed		Chili
428	ComunQuillotaA	1	O-AMS		13.4	Oilseed		Chili
429	Concordia	6	F-EUW		8.7	Dual-purpose		Netherland
430	Concurrent	6	F-EUW	concurrent	9.6	Fiber		Netherland
431	ConesaINTA	1	O-AMS	conesainta	17	Oilseed		Argentina	I.N.T.A-Buenos-Aires
432	CouronneRiga	5	F-EUE		7.9	Fiber		ExURSS
433	cpsl_num_67	2	O-AMN			Oilseed
434	CrepitansA	1	O-AMS		20	Oilseed		Portugal
435	CrepitansD	1	O-AMS	crepitansd	15	Oilseed		Portugal
436	Cresus	5	F-EUE		10	Fiber		Belgium
437	cristalin	3	O-Hiver-EUW	cristalin		Oilseed	Winter
438	Crocus	4	O-EUE		16.6	Oilseed		France	Tourneur
439	Crown	2	O-AMN	crown	14.1	Oilseed		Canada	G.K.I.-Szeged
440	Croxton	1	O-AMS		15.9	Oilseed		Australia
441	CrystalA	2	O-AMN	crystala	10.7	Dual-purpose	Spring	United_States
442	CrystalC	1	O-AMS		16.7	Oilseed	Spring	Hungary
443	CrystalxRedsonC	2	O-AMN		14.9	Oilseed		United_States
444	Csiklanfalvi	6	F-EUW		11.2	Fiber		Hungary
445	Csikmindszenti	5	F-EUE		11.5	Fiber		Hungary
446	Csikszentkiraly	4	O-EUE		15.6	Fiber		Hungary
447	Csikzekfalvi	2	O-AMN		12.3	Fiber		Hungary
448	Culbert	1	O-AMS	culbert	11.8	Oilseed	Spring	Canada
449	cumulus	2	O-AMN			Oilseed
450	Currong12	5	F-EUE		4.33	Oilseed
451	CusterA	2	O-AMN		9.7	Dual-purpose		United_States
452	CusterB	1	O-AMS		14.9	Oilseed		United_States
453	CyprusA	4	O-EUE	cyprusa	18.3	Oilseed		Cyprus
454	CyprusB	2	O-AMN		17.9	Oilseed		Canada
455	Daehnfeldts369	1	O-AMS		19.6	Dual-purpose		Denmark
456	DakotaA	2	O-AMN	DakotaA	14.3	Oilseed	Spring	United_States
457	damara	6	F-EUW	damara		Fiber	Spring
458	DamontA	5	F-EUE		12.4	Dual-purpose		United_States
459	DamontB	1	O-AMS		18.1	Oilseed		United_States
460	daniel	4	O-EUE	daniel		Oilseed
461	daniela	6	F-EUW	daniela		Oilseed
462	DanishGrownA	5	F-EUE		10.4	Dual-purpose		Denmark
463	DanishGrownB	5	F-EUE		9.9	Dual-purpose		Denmark
464	Danube	4	O-EUE		13.5	Oilseed		Hungary
465	ArgentineflBlaA	1	O-AMS		17.2	Oilseed		Argentina
466	ArgentineflBlaB	1	O-AMS	argentineflblab	15.8	Oilseed		Argentina
467	DarosA	5	F-EUE		9	Fiber		Germany
468	DarosB	6	F-EUW		9.3	Fiber		Germany
469	DarosC	6	F-EUW		9	Fiber		Germany
470	Datcha	5	F-EUE	datcha	9.7	Fiber		France
471	daurea	6	F-EUW	daurea		Fiber	Spring
472	Dc30	5	F-EUE		7.3	Fiber		ExURSS
473	Edimbourg	5	F-EUE		9	Dual-purpose		Creat_Britain
474	DehiscentC	5	F-EUE	dehiscentc	14.6	Oilseed		ExURSS
475	DehiscentA	2	O-AMN		13.9	Oilseed		ExURSS
476	deHongrie	1	O-AMS		11.2	Dual-purpose		Hungary
477	delta	6	F-EUW			Fiber	Spring
478	deMermillod	5	F-EUE		10.1	Dual-purpose
479	deMetchaC	2	O-AMN		10.2	Oilseed		Ethiopia
480	DeOro	2	O-AMN		11.5	Dual-purpose		United_States
481	DePerm	5	F-EUE	deperm	10.5	Dual-purpose		ExURSS
482	DeptpurelineA	5	F-EUE		9.3	Fiber		Ireland
483	DeptpurelineB	6	F-EUW		10	Fiber		Ireland
484	deRiga	5	F-EUE		10	Dual-purpose		ExURSS
485	deTunisieCapBon	2	O-AMN		22.9	Oilseed		Tunisia
486	deTunisieNum132	2	O-AMN		14.9	Oilseed		Tunisia
487	Diadem	1	O-AMS	diadem	15.4	Oilseed	Spring	Canada
488	Diana	6	F-EUW	diana	10.5	Fiber		Netherland
489	Diane	6	F-EUW	diane		Fiber	Spring	France
490	Dillman	2	O-AMN	dillman	11.4	Dual-purpose	Winter	United_States
491	Div7380	1	O-AMS		17.7	Oilseed		Argentina
492	Div7381	1	O-AMS		15.9	Oilseed		Argentina
493	Div7382	1	O-AMS		14.4	Oilseed		Argentina
494	Diva	6	F-EUW		5.56	Fiber	Spring		C.L. Lin2000
495	Do5	5	F-EUE		9.5	Fiber		ExURSS
496	Domaninsky	5	F-EUE		10.4	Fiber		ExCzechoslovakia
497	DorstF6	1	O-AMS		13.3	Oilseed		Netherland
498	DotnuvosilgunelaiaII	5	F-EUE		8.1	Fiber		ExURSS
499	DpxLinoGrande	1	O-AMS	dpxlinogrande	15.5	Oilseed		United_States
500	drakkar	6	F-EUW	drakkar		Fiber	Spring
501	duchess	2	O-AMN			Oilseed	Spring
502	Dufferin	2	O-AMN	dufferin	12.3	Oilseed	Spring	Canada	Agricultural Canada
503	Dugejheshelka	5	F-EUE		8.4	Fiber		ExURSS
504	E40-1-1-1	1	O-AMS		17.6	Oilseed		United_States
505	EAM0yE	6	F-EUW		12.5	Fiber		France	France_Lignee-I.N.R.A.
506	EAN0eG	6	F-EUW		10.9	Fiber		France	France_Lignee-I.N.R.A.
507	EAX0yA	6	F-EUW		10.3	Fiber		France	France_Lignee-I.N.R.A.
508	EBM3dB	5	F-EUE		8.6	Fiber		France	France_Lignee-I.N.R.A.
509	EBO41bW	1	O-AMS	ebo41bw	11.5	Fiber		France	France_Lignee-I.N.R.A.
510	EBR2aO	5	F-EUE		9.6	Fiber		France	France_Lignee-I.N.R.A.
511	EBY9gH	6	F-EUW		11.7	Fiber		France	France_Lignee-I.N.R.A.
512	EBZ10cB	5	F-EUE	ebz10cb	10.8	Fiber		France	France_Lignee-I.N.R.A.
513	eckendorferfruflachs	5	F-EUE		10	Fiber		Germany
514	EckendorfrüfB	5	F-EUE		9.5	Dual-purpose		Germany
515	eden	6	F-EUW			Fiber	Spring
516	EgyptianWashinB	5	F-EUE		9.5	Dual-purpose		Egypte
517	egyptianwashington	5	F-EUE		9.3	Dual-purpose		Egypte
518	electra	6	F-EUW			Fiber	Spring
519	Elise	6	F-EUW		5.35	Fiber		Netherland
520	elixir	6	F-EUW	elixir		Fiber	Spring
521	elodie	6	F-EUW	elodie		Fiber	Spring
522	Emeraude	6	F-EUW		11.4	Fiber		France	C.L. Lin2000
523	Emilin	6	F-EUW		11.7	Fiber		Romania	I. Cercetari Fundulea
524	empress	2	O-AMN	empress		Oilseed	Spring
525	Engelum	6	F-EUW	engelum	9.7	Fiber		Netherland
526	EntreRiosA	1	O-AMS		14.6	Oilseed		Argentina
527	EntreRiosB	1	O-AMS	entreriosb	13.4	Oilseed		Argentina
528	EntreRiosC	2	O-AMN	entreriosc	13.2	Oilseed		Argentina
529	EntreRiosD	1	O-AMS		16	Oilseed		Argentina
530	eole	1	O-AMS	eole		Oilseed	Spring
531	Erythree	5	F-EUE	erythree	9.1	Fiber		Ethiopia
532	Escalada	1	O-AMS		13.2	Oilseed		Argentina
533	Escalina	6	F-EUW	escalina		Fiber		Netherland
534	eurodor	2	O-AMN	eurodor		Oilseed	Spring
535	Eva	6	F-EUW		10.3	Fiber		France
536	evasion	6	F-EUW			Fiber	Spring
537	evea	6	F-EUW	evea		Fiber	Spring
538	Evelin	6	F-EUW	evelin	9.8	Fiber	Spring	Netherland	B.A. L. Wierssum
539	everest	3	O-Hiver-EUW	everest		Oilseed	Winter
540	ExcelloA	5	F-EUE		8.9	Fiber		Netherland
541	ExcelloB	5	F-EUE		8.3	Fiber		Netherland
542	exel	6	F-EUW			Oilseed
543	exeo	6	F-EUW			Fiber	Spring
544	exquise	2	O-AMN	exquise		Oilseed	Spring
545	Fonallen	5	F-EUE		8.6	Fiber		Hungary
546	FI3	4	O-EUE		13	Oilseed		United_States
547	RostlenA	5	F-EUE		8.5	Fiber		Hungary
548	RostlenB	5	F-EUE		8.4	Fiber		Hungary
549	F210A	6	F-EUW		5.16	Oilseed
550	Dorstflblanche	6	F-EUW		8.2	Fiber		Netherland
551	F6Dorstbleue	6	F-EUW		10.6	Fiber		Netherland
552	FabricaFOP	4	O-EUE	fabricafop	14.7	Dual-purpose		Argentina
553	Fany	6	F-EUW	fany	9.3	Fiber		France	C.L. Fontaine_Cany
554	FarroupilhaA	2	O-AMN		12.6	Oilseed		Brazil
555	Fasad	4	O-EUE		11	Oilseed		Sweden	Svalof AB
556	faser	2	O-AMN			Oilseed
557	Fasertreu	4	O-EUE		11.7	Oilseed		Germany
558	Fbr11	2	O-AMN		15.2	Dual-purpose
559	Fbr13	5	F-EUE		8.2	Dual-purpose
560	Fbr16	2	O-AMN		9.9	Dual-purpose
561	Fbr18	2	O-AMN		13.5	Dual-purpose
562	Fbr22	4	O-EUE	fbr22	20	Dual-purpose
563	Fbr7	2	O-AMN		18.9	Dual-purpose
564	Fbr8	2	O-AMN	fbr8	19	Dual-purpose
565	Fbr9	2	O-AMN	fbr9	23	Dual-purpose
566	Fdc2	5	F-EUE		10.8	Fiber		ExURSS
567	Feline	4	O-EUE	feline	8.29	Oilseed	Spring	France	C.L. Fontaine_Cany
568	festival	2	O-AMN	festival		Oilseed	Spring
569	Fibra	6	F-EUW	fibra	10.6	Fiber		Netherland	Hylkema Verl
570	filea	6	F-EUW			Fiber	Spring
571	Fivel	6	F-EUW		6.9	Fiber		Netherland
572	Fjord	2	O-AMN		7.14	Oilseed
573	Flachskopf	2	O-AMN	flachskopf	13	Oilseed		Germany
574	Flanders	2	O-AMN	flanders	10.7	Oilseed	Spring	Canada	Univ of Saskatchewan
575	FleischmannA	5	F-EUE		7.8	Fiber		Hungary
576	FleischmannB	5	F-EUE		8	Fiber		Hungary
577	FleischmannC	5	F-EUE		8.4	Fiber		Hungary
578	FleischmannD	5	F-EUE		8	Fiber		Hungary
579	FleischmannE	4	O-EUE		10.1	Fiber		Hungary
580	Fleursblanches	5	F-EUE		9.1	Dual-purpose		France
581	focus	4	O-EUE			Oilseed
582	Forget15	2	O-AMN	forget15	15.5	Oilseed		France
583	Formosa	6	F-EUW	formosa	7.8	Fiber	Spring	Netherland
584	Fortex	6	F-EUW		10.2	Fiber		Netherland
585	galaad	2	O-AMN			Oilseed	Spring
586	GC1156	1	O-AMS		16.4	Oilseed		Argentina
587	gce2lt3	2	O-AMN			Oilseed
588	GeantKostroma	2	O-AMN		11.8	Oilseed		ExURSS
589	gemini	2	O-AMN			Oilseed
590	Gerda	5	F-EUE		10.3	Fiber		Sweden
591	ghp8p893226	2	O-AMN			Oilseed
592	Gibson	2	O-AMN		18.5	Oilseed		Australia
593	GiganthaA	5	F-EUE		11	Fiber		Netherland
594	GiganthaB	6	F-EUW		9.6	Fiber		Netherland
595	GizaA	2	O-AMN		21.5	Oilseed		Portugal
596	GizaB	2	O-AMN		15.7	Oilseed		Egypte
597	gk.emma	2	O-AMN			Oilseed
598	glacial	3	O-Hiver-EUW	glacial		Oilseed	Winter
599	goh19	3	O-Hiver-EUW	goh19		Oilseed
600	StormGossamerD	4	O-EUE		15.7	Oilseed		Ireland	Norfolk Flax Establ.
601	GrainesjaunesA	5	F-EUE		9.1	Dual-purpose		France
602	GrainesjaunesB	5	F-EUE		8.9	Dual-purpose		France
603	Grant	2	O-AMN		16.6	Oilseed		United_States
604	Guya1	4	O-EUE	guya1	15.7	Dual-purpose		Chine
605	GuyanRed	6	F-EUW		14	Dual-purpose		Chine
606	h33-charruama	1	O-AMS		15	Oilseed		Argentina
607	H3804	5	F-EUE		10.8	Oilseed		Chine
608	h39(a)a	2	O-AMN	h39(a)a	13.4	Oilseed		Argentina
609	h39(a)b	2	O-AMN		15.8	Oilseed		Argentina
610	H39(B)	2	O-AMN		16.6	Oilseed		Argentina
611	H709F3	4	O-EUE		13.5	Oilseed		Argentina
612	H8210111	2	O-AMN		14.5	Oilseed		Argentina
613	H86.12	5	F-EUE		8.8	Fiber		Chine
614	hanley	2	O-AMN	hanley		Oilseed	Spring
615	Harlu	6	F-EUW		5.18	Fiber
616	harmonia	6	F-EUW			Fiber	Spring
617	hcf4f25136611	6	F-EUW			Fiber
618	hella	2	O-AMN	hella		Oilseed
619	Hera	6	F-EUW		11.8	Fiber		Netherland	B.A. L. Wierssum
620	HerkulesA	5	F-EUE		10.6	Fiber		Sweden
621	HerkulesB	5	F-EUE	herkulesb	11.5	Fiber		Sweden
622	HerkulesC	5	F-EUE		8.8	Fiber		Sweden
623	Hermes	6	F-EUW	hermes	10.3	Fiber	Spring	France	C.L. Fontaine_Cany-INRA
624	Hester	6	F-EUW		11.9	Oilseed		Netherland
625	hhc70xa214	6	F-EUW			Fiber
626	hibern	6	F-EUW	hibern		Fiber	Winter
627	HindoukouchA	4	O-EUE	hindoukoucha	14.9	Dual-purpose		Afghanistan
628	HindoukouchB	4	O-EUE		15.6	Dual-purpose		Afghanistan
629	HindoukouchC	5	F-EUE		9.7	Dual-purpose		Afghanistan
630	HindoukouchD	5	F-EUE	hindoukouchd	10.3	Dual-purpose		Afghanistan
631	HindoukouchE	1	O-AMS		13.4	Oilseed		Afghanistan
632	HindoukouchF	1	O-AMS	hindoukouchf	10	Oilseed		Afghanistan
633	HindoukouchG	2	O-AMN		11.3	Oilseed		Afghanistan
634	HindoukouchH	2	O-AMN		12.7	Oilseed		Afghanistan
635	HindoukouchI	2	O-AMN	hindoukouchi	13	Oilseed		Afghanistan
636	HindoukouchJ	2	O-AMN	hindoukouchj	17.8	Oilseed		Afghanistan
637	HindoukouchK	2	O-AMN	hindoukouchk	10.4	Oilseed		Afghanistan
638	HindoukouchL	2	O-AMN		12	Oilseed		Afghanistan
639	Hinu	2	O-AMN	hinu	11.3	Oilseed		New_Zeland	C.R.D.-New-Zealand
640	Hiver1	3	O-Hiver-EUW		11.3	Oilseed		France	France_Lignee-I.N.R.A.
641	Hiver11	3	O-Hiver-EUW		10.4	Oilseed		France	France_Lignee-I.N.R.A.
642	Hiver1b1	3	O-Hiver-EUW		10.3	Oilseed		France	France_Lignee-I.N.R.A.
643	Hiver1e2	3	O-Hiver-EUW		10.4	Oilseed		France	France_Lignee-I.N.R.A.
644	Hiver2a	3	O-Hiver-EUW		9.7	Oilseed		France	France_Lignee-I.N.R.A.
645	Hiver2b	3	O-Hiver-EUW	hiver2b	10.3	Oilseed		France	France_Lignee-I.N.R.A.
646	Hiver2c	1	O-AMS		10.2	Oilseed		France	France_Lignee-I.N.R.A.
647	Hiver3	2	O-AMN	hiver3	11.5	Oilseed		France	France_Lignee-I.N.R.A.
648	Hiver4a	3	O-Hiver-EUW		11.1	Oilseed		France	France_Lignee-I.N.R.A.
649	Hiver5a	3	O-Hiver-EUW		10.3	Oilseed		France	France_Lignee-I.N.R.A.
650	Hiver7d	3	O-Hiver-EUW		10.7	Oilseed		France	France_Lignee-I.N.R.A.
651	Hiver8b	3	O-Hiver-EUW		10.9	Oilseed		France	France_Lignee-I.N.R.A.
652	Hiver9.4	3	O-Hiver-EUW	hiver9.4	11.1	Oilseed		France	France_Lignee-I.N.R.A.
653	HiverCentreOuest	2	O-AMN		13.9	Oilseed		France
654	HiverdeCremone	1	O-AMS	hiverdecremone	12.7	Oilseed		Italy
655	HiverCremone	5	F-EUE		9.4	Fiber		Italy
656	HiverYougoslavA	5	F-EUE	hiveryougoslava	12.3	Oilseed		ExYugoslavia
657	HiverYougoslavB	2	O-AMN	HiverYougoslavB	13.4	Oilseed		ExYugoslavia
658	HiverYougoslavC	2	O-AMN	HiverYougoslavC	15.9	Oilseed		ExYugoslavia
659	HiverYougoslavD	2	O-AMN		13.1	Oilseed		ExYugoslavia
660	hivernal	3	O-Hiver-EUW	hivernal		Oilseed	Winter
661	Hiveryoung4	2	O-AMN		11.3	Oilseed		France
662	Hl01	6	F-EUW		16.4	Oilseed		France
663	HnEstanzuelaA	1	O-AMS		16.9	Oilseed		Urugway
664	HnEstanzuelaB	1	O-AMS		16.8	Oilseed		Urugway
665	HohenheimerblaB	2	O-AMN		8.7	Fiber		Germany
666	HohenheimerblaC	5	F-EUE		8	Fiber		Germany
667	HohenheimerblaD	5	F-EUE		9	Fiber		Germany
668	hohenheimer-blau	5	F-EUE		9	Fiber		Germany
669	Hohenheimerweis	6	F-EUW		8.2	Fiber		Germany
670	Hollandia	6	F-EUW	hollandia	9.1	Fiber		Netherland
671	Horal	5	F-EUE	horal	9.7	Fiber		ExCzechoslovakia
672	Hord	6	F-EUW		12	Oilseed		Bulgaria
673	Hoshangabad	5	F-EUE		10.1	Dual-purpose		India
674	hotess	2	O-AMN			Oilseed	Spring
675	Hp856	1	O-AMS	hp856	14.6	Oilseed	Spring	Argentina
676	hrl4pq32d3f5	6	F-EUW			Fiber
677	HR.Estanzuela	1	O-AMS	HR.Estanzuela	16.9	Oilseed		Urugway
678	Humpata	2	O-AMN		21.7	Oilseed		Hungary
679	Hunnia	2	O-AMN		10.1	Fiber		Hungary
680	HybAngustifoli.	2	O-AMN		10	Dual-purpose		France
681	HybSel	2	O-AMN		12.7	Oilseed		United_States
682	HybrideflaxA	5	F-EUE		9.6	Fiber		Ireland
683	HybrideflaxB	5	F-EUE		10.6	Fiber		Ireland
684	HybEstanzuelaA	1	O-AMS		15.5	Oilseed		Urugway
685	HybEstanzuelaB	1	O-AMS		15.4	Oilseed		Urugway
686	I7	5	F-EUE		8.3	Oilseed		ExURSS
687	I9	5	F-EUE		7.9	Oilseed		ExURSS
688	Ibn1011	2	O-AMN		13.5	Dual-purpose		Argentina
689	IBM1011	1	O-AMS	ibm1011	15.9	Oilseed		Argentina
690	iceberg	3	O-Hiver-EUW			Oilseed	Winter
691	ideo	6	F-EUW	ideo		Fiber	Spring
692	Iduna	2	O-AMN		13.8	Oilseed		Sweden	W. Weibull
693	If577A	1	O-AMS		17.1	Oilseed		Argentina
694	If577B	1	O-AMS		16.6	Oilseed		Argentina
695	If583	1	O-AMS	if583	17.3	Oilseed		Argentina
696	II29.16	1	O-AMS	ii29.16	15.2	Oilseed	Spring	Portugal
697	II30.35	1	O-AMS		16.7	Oilseed		Portugal
698	IledeCreteA	5	F-EUE		10.2	Dual-purpose		Greece
699	IledeCrêteB	2	O-AMN		14.8	Oilseed		Greece
700	Ile.de.france	6	F-EUW		10.2	Fiber		France	France_Lignee-I.N.R.A.
701	ilim	2	O-AMN			Oilseed
702	Ilona	6	F-EUW			Fiber		Netherland
703	imperial	2	O-AMN	imperial		Oilseed
704	Indian	2	O-AMN		14.1	Oilseed		India
705	IndianCommerc.	1	O-AMS		13.9	Oilseed		India
706	ineke	2	O-AMN			Oilseed
707	ingot	2	O-AMN			Oilseed	Spring
708	Iris	4	O-EUE		16	Oilseed		Romania	I. Cercetari Fundulea
709	IrlandeA	5	F-EUE		8.6	Dual-purpose		Ireland
710	IrlandeB	5	F-EUE	irlandeb	7.9	Dual-purpose		Ireland
711	Ismailpur	1	O-AMS		17.8	Oilseed		India
712	Ispayti	2	O-AMN		15	Oilseed		Turkey
713	Istru	1	O-AMS		12.8	Dual-purpose		Romania
714	JLord	5	F-EUE		10	Fiber		United_States
715	Jws.B	2	O-AMN		13.1	Oilseed		Canada
716	jws-fiber	5	F-EUE		12.5	Oilseed		Ireland
717	Jade	6	F-EUW	jade	11.6	Fiber	Winter	France	C.L. Lin2000
718	jalasjärvia	5	F-EUE		10.2	Fiber		Finland
719	JalasjärviB	5	F-EUE		8.5	Fiber		Finland
720	Jalaun	2	O-AMN		18.2	Oilseed		India
721	Jane	5	F-EUE		10.4	Oilseed		United_States
722	Japonais	5	F-EUE		8.9	Dual-purpose		Japon
723	Japonais647	5	F-EUE		8.4	Dual-purpose		Japon
724	java	6	F-EUW			Fiber	Spring
725	Jemny	5	F-EUE		10.9	Fiber		ExCzechoslovakia
726	jhs8gh35	6	F-EUW			Fiber
727	jht2bf17	6	F-EUW			Fiber
728	Jogeva.108	5	F-EUE		10.2	Fiber		ExURSS
729	juliet	4	O-EUE	juliet		Oilseed
730	justess	2	O-AMN			Oilseed	Spring
731	JwsA	5	F-EUE	jwsa	9.1	Fiber		Canada
732	JwsB	5	F-EUE		8	Fiber		Canada
733	JwsC	5	F-EUE		9.3	Fiber		Canada
734	JwsD	5	F-EUE		9.5	Fiber		Canada
735	K1266	5	F-EUE		10.4	Dual-purpose		Afghanistan
736	K1347A	5	F-EUE		8.2	Dual-purpose		ExURSS
737	K1347B	5	F-EUE		7.4	Dual-purpose		ExURSS
738	K6	5	F-EUE		9.2	Oilseed		ExURSS
739	Kameniza	2	O-AMN		16	Oilseed		Australia
740	kaolin	2	O-AMN	kaolin		Oilseed	Spring
741	Karabal3	4	O-EUE		13.1	Oilseed		ExURSS
742	KarbinA	2	O-AMN		22.7	Oilseed		Chine
743	KarbinB	2	O-AMN		23	Oilseed		Chine
744	KarnobatA	5	F-EUE		10.2	Dual-purpose		Bulgaria
745	KarnobatB	4	O-EUE		16.5	Dual-purpose		Bulgaria
746	KarnobatC	4	O-EUE		14.9	Dual-purpose		Bulgaria
747	KarnobatD	2	O-AMN		15.7	Oilseed		Bulgaria
748	KarnobatE	5	F-EUE		10.6	Oilseed		Bulgaria
749	KarnobatF	5	F-EUE		11.2	Oilseed		Bulgaria
750	KarnobatG	4	O-EUE	KarnobatG	16.9	Oilseed		Bulgaria
751	KarnobatH	4	O-EUE	KarnobatH	15.3	Oilseed		Bulgaria
752	KarnobatI	4	O-EUE		16.3	Oilseed		Bulgaria
753	KarnobatJ	4	O-EUE		15.2	Oilseed		Bulgaria
754	KarnobatK	4	O-EUE		15.6	Oilseed		Bulgaria
755	katia	6	F-EUW			Fiber	Spring
756	Katzenellenboge	5	F-EUE		10.9	Dual-purpose		Germany
757	Kenya	2	O-AMN	kenya	15.2	Oilseed
758	KenyaA	2	O-AMN		14	Oilseed		Ethiopia
759	KenyaB	2	O-AMN		14.6	Oilseed		Kenya
760	Kerkowsky	4	O-EUE		11.7	Fiber		ExCzechoslovakia
761	Kerkowskydiplom	5	F-EUE		10.9	Fiber		ExCzechoslovakia
762	King	2	O-AMN	king	7.55	Oilseed		France
763	Kirovogradsky2	2	O-AMN		13.6	Oilseed		ExURSS
764	Kirovogradsky71	4	O-EUE	kirovogradsky71	17.3	Oilseed		ExURSS
765	KleinA	1	O-AMS	kleina	15.3	Oilseed		Argentina
766	KleinB	3	O-Hiver-EUW		12.8	Oilseed		Argentina
767	KleinC	3	O-Hiver-EUW		12.9	Oilseed		Argentina
768	KleinD	1	O-AMS		14.9	Oilseed		Argentina
769	KleinE	1	O-AMS		15.6	Oilseed		Argentina
770	KleinF	1	O-AMS		21.3	Oilseed		Argentina
771	KleinG	1	O-AMS		15.8	Oilseed		Argentina
772	KleinH	1	O-AMS		20.7	Oilseed		Argentina
773	KleinI	1	O-AMS		14.5	Oilseed		Argentina
774	KleinL	1	O-AMS		17.2	Oilseed		Argentina
775	KleinJ	1	O-AMS	kleinj	17.2	Oilseed		Argentina
776	KleinK	1	O-AMS		16.6	Oilseed		Argentina
777	Klein11A	1	O-AMS	klein11a	16.9	Oilseed		Argentina
778	kmenc'5	5	F-EUE		10.9	Oilseed		ExCzechoslovakia
779	Kometa	5	F-EUE		9.3	Oilseed		ExURSS
780	KondrotaviciusA	5	F-EUE		10	Fiber		ExURSS
781	KondrotaviciusB	5	F-EUE		9.5	Fiber		ExURSS
782	Kostromarose	2	O-AMN	Kostromarose	10.1	Oilseed		ExURSS
783	KotoA	5	F-EUE	kotoa	12	Dual-purpose	Spring	United_States
784	KotoB	2	O-AMN		14.6	Oilseed	Spring	United_States
785	KotoC	2	O-AMN		9.7	Oilseed	Spring	United_States
786	Kotowiecki	4	O-EUE		14.1	Oilseed		Poland
787	KotoxBison	1	O-AMS		16.5	Oilseed		United_States
788	KotoxRedwingC	2	O-AMN		13.7	Oilseed		United_States
789	KraKralovec	2	O-AMN		10.2	Oilseed		Poland
790	KraPeking	5	F-EUE		9.5	Oilseed		Chine
791	KraSangaw	5	F-EUE		9.8	Oilseed		Chine
792	KraZidikai	5	F-EUE		10	Oilseed		Chine
793	Krasnokutsk	2	O-AMN		10.4	Oilseed		ExURSS
794	Kreola	2	O-AMN	kreola	15.6	Oilseed		Germany	J.G. Fink
795	Krymsky250	4	O-EUE		14.2	Oilseed		ExURSS
796	E19x112xBison	1	O-AMS		15.3	Oilseed		United_States
797	L.angustifolium	1	O-AMS		15.2	Oilseed		ExURSS
798	l-usitatcrepita	2	O-AMN		13.8	Oilseed		Netherland
799	l-usitatissim66	5	F-EUE		10.5	Dual-purpose
800	L0812	5	F-EUE		9.6	Fiber		Finland
801	L021	4	O-EUE		15	Oilseed		Poland
802	L075	4	O-EUE		16.9	Oilseed		Poland
803	L10678	5	F-EUE		9.1	Fiber		Argentina
804	L10382/43	1	O-AMS		16.1	Oilseed		Argentina
805	l10383-46	1	O-AMS		14.8	Oilseed		Argentina
806	l10386-46	2	O-AMN	l10386-46	13.2	Oilseed		Argentina
807	L10389/46	2	O-AMN		18.4	Oilseed		Argentina
808	L10393/46	1	O-AMS		14.5	Oilseed		Argentina
809	L10394/46	1	O-AMS		17.8	Oilseed		Argentina
810	L10395/46	1	O-AMS	l10395/46	16.5	Oilseed		Argentina
811	L10397/46	1	O-AMS	l10397/46	12.8	Oilseed		Argentina
812	L10400/46	1	O-AMS		16.4	Oilseed		Argentina
813	L10401/46	1	O-AMS		13.1	Oilseed		Argentina
814	L10404/46	1	O-AMS	l10404/46	17.2	Oilseed		Argentina
815	L10406/46	1	O-AMS		17.2	Oilseed		Argentina
816	L10409/46	2	O-AMN		11.1	Oilseed		Argentina
817	L10412/46	1	O-AMS	l10412/46	14.3	Oilseed		Argentina
818	L10418/46	1	O-AMS		13.8	Oilseed		Argentina
819	L10421/46	1	O-AMS		17.8	Oilseed		Argentina
820	L10422/46	1	O-AMS		14.9	Oilseed		Argentina
821	L10426/46	2	O-AMN		15.4	Oilseed		Argentina
822	L10427/46	1	O-AMS		14.9	Oilseed		Argentina
823	L10455/46	1	O-AMS		15.6	Oilseed		Argentina
824	L10B	4	O-EUE		14.1	Dual-purpose
825	L1120	5	F-EUE	l1120	10.3	Fiber		ExURSS
826	L112x389B	2	O-AMN		17.2	Oilseed		United_States
827	l1288/12b	5	F-EUE		10.1	Fiber		ExURSS
828	l1288/12a	5	F-EUE		8.3	Fiber		ExURSS
829	laEstanzuelaB	1	O-AMS		16.1	Oilseed		Urugway
830	L161	4	O-EUE		14.2	Oilseed		Poland
831	L167	2	O-AMN		11.7	Dual-purpose		Portugal
832	L179	4	O-EUE		14.5	Oilseed		Poland
833	L1935D	1	O-AMS		15.1	Oilseed		United_States
834	L1935B	2	O-AMN		10.5	Oilseed		United_States
835	L1935C	1	O-AMS		13.1	Oilseed		United_States
836	L1935A	2	O-AMN		14.5	Oilseed		United_States
837	L1B	4	O-EUE		16	Dual-purpose
838	L2	6	F-EUW		11.8	Fiber		France
839	L2759.14	2	O-AMN		12.7	Oilseed		Canada
840	L291xSmoken	2	O-AMN		17.3	Oilseed		United_States
841	L3111	5	F-EUE		10.6	Fiber		Argentina
842	L3159	5	F-EUE		9.3	Fiber		Argentina
843	L3440	5	F-EUE		7.9	Fiber		Argentina
844	L3547A	5	F-EUE		7.7	Fiber		Argentina
845	L3547B	5	F-EUE		7.8	Fiber		Argentina
846	L3160	5	F-EUE		9.6	Dual-purpose		Argentina
847	L323	5	F-EUE		9.1	Fiber		Argentina
848	L326A	5	F-EUE		8.1	Fiber		Argentina
849	L326B	5	F-EUE		8.3	Fiber		Argentina
850	L329	5	F-EUE		7.8	Fiber		Argentina
851	L330MAA	1	O-AMS		17	Oilseed		Argentina
852	L330MAB	1	O-AMS		12.4	Oilseed		Argentina
853	L330MARg223	1	O-AMS		17.7	Oilseed		Argentina
854	L340	5	F-EUE		8.6	Fiber		Argentina
855	L341	5	F-EUE		8.2	Fiber		Argentina
856	L3439	5	F-EUE		9.2	Dual-purpose		Argentina
857	L346	5	F-EUE		8.4	Fiber		Argentina
858	L3482	5	F-EUE		9.4	Dual-purpose		Argentina
859	L34841	5	F-EUE		8.6	Dual-purpose		Argentina
860	L3496	5	F-EUE		8.3	Dual-purpose		Argentina
861	L3523	5	F-EUE		8.4	Dual-purpose		Argentina
862	L3551	5	F-EUE		8.4	Dual-purpose		Argentina
863	L361	5	F-EUE		8.3	Dual-purpose		Argentina
864	L363	5	F-EUE		8	Fiber		Argentina
865	L3631	5	F-EUE		8.3	Dual-purpose		Argentina
866	L384	4	O-EUE		15.5	Dual-purpose		Argentina
867	L4534	5	F-EUE		8.2	Fiber		Argentina
868	L4909	5	F-EUE		9.1	Fiber		Argentina
869	L4911A	5	F-EUE		7.7	Fiber		Argentina
870	L4980	5	F-EUE		9.5	Fiber		Argentina
871	L403	5	F-EUE		8.8	Fiber		Argentina
872	L405	5	F-EUE		8.5	Fiber		Argentina
873	L407A	5	F-EUE		8.4	Fiber		Argentina
874	L407B	5	F-EUE		8	Fiber		Argentina
875	L4118	5	F-EUE		10.2	Dual-purpose		Argentina
876	L424	5	F-EUE		8.6	Dual-purpose		Argentina
877	L4381	5	F-EUE		10.2	Dual-purpose		Argentina
878	L4911B	5	F-EUE		7.7	Fiber		Argentina
879	L5012-1937	1	O-AMS		17.5	Oilseed		United_States
880	L5060-1937	2	O-AMN	l5060-1937	15	Oilseed		United_States
881	L514A	6	F-EUW		9.5	Fiber		France
882	L514B	6	F-EUW		10.4	Fiber		France
883	L514C	2	O-AMN		10.2	Fiber		France
884	L514D	6	F-EUW		10.4	Fiber		France
885	L514E	6	F-EUW		11	Fiber		France
886	L5242-1937	1	O-AMS	l5242-1937	17.4	Oilseed		United_States
887	L5310-1937	1	O-AMS		17.6	Oilseed		United_States
888	L56H27	1	O-AMS	l56h27	15.6	Oilseed		Argentina
889	L57725	4	O-EUE		13.1	Dual-purpose		Argentina
890	L5Sel5	1	O-AMS		17.4	Oilseed		Portugal
891	L6052-1938	2	O-AMN		14.1	Oilseed		United_States
892	L6156-1938	2	O-AMN	l6156-1938	15.1	Oilseed		United_States
893	L6489-1938	2	O-AMN		15.2	Oilseed		United_States
894	L649xBisonB	2	O-AMN	l649xbisonb	11.6	Oilseed		United_States
895	L6566-1938	2	O-AMN		14.4	Oilseed		United_States
896	L6626-1938	2	O-AMN		13.9	Oilseed		United_States
897	L6634-1938	1	O-AMS	l6634-1938	19.2	Oilseed		United_States
898	L6773-1938	4	O-EUE		13.1	Oilseed		United_States
899	L6821-1938	2	O-AMN		15.2	Oilseed		United_States
900	L6B	4	O-EUE	l6b	17	Dual-purpose
901	L7052	5	F-EUE		7.4	Fiber		Argentina
902	L7068	5	F-EUE		8.4	Fiber		Argentina
903	l7064-38	5	F-EUE		8.7	Dual-purpose		Argentina
904	L7066-1938	2	O-AMN		11.9	Oilseed		United_States
905	L7072-1938	2	O-AMN		12.7	Oilseed		United_States
906	L7126	2	O-AMN		13.4	Oilseed		United_States
907	L713	2	O-AMN		12.2	Dual-purpose		Portugal
908	L720	2	O-AMN		14.3	Dual-purpose		Portugal
909	L7341-1938	1	O-AMS		17	Oilseed		United_States
910	L7B	4	O-EUE		18.9	Dual-purpose
911	L806/3	2	O-AMN		10.5	Fiber		ExURSS
912	Laboratorium	2	O-AMN		14.8	Oilseed
913	LaEstanzuelaA	2	O-AMN		12.9	Dual-purpose		Urugway
914	laEstanzuelaJ	1	O-AMS		16.4	Oilseed		Urugway
915	laEstanzuelaF	1	O-AMS	laEstanzuelaF	14.9	Oilseed		Urugway
916	laEstanzuelaG	2	O-AMN		13.9	Oilseed		Urugway
917	laEstanzuelaH	2	O-AMN		12.6	Oilseed		Urugway
918	laEstanzuelaE	1	O-AMS	laEstanzuelaE	14.8	Oilseed		Urugway
919	laEstanzuelaC	1	O-AMS		15.5	Oilseed		Urugway
920	laEstanzuelaD	1	O-AMS		16.6	Oilseed		Urugway
921	laEstanzuelaI	1	O-AMS		15.7	Oilseed		Urugway
922	LaPlata	2	O-AMN	laplata	14.1	Oilseed		Canada
923	LaPrevisionA	1	O-AMS		12.9	Oilseed		Argentina
924	LaPrevisionB	2	O-AMN		9.9	Oilseed		Argentina
925	LaPrevisionC	1	O-AMS		17.8	Oilseed		Argentina
926	LaPrevisionD	1	O-AMS	LaPrevisionD	16.2	Oilseed		Argentina
927	LaPrevisionE	1	O-AMS	LaPrevisionE	16.7	Oilseed		Argentina
928	LaPrevisionG	1	O-AMS	LaPrevisionG	15.3	Oilseed		Argentina
929	LaPrevisionH	1	O-AMS	laprevisionh	15.8	Oilseed		Argentina
930	LaPrevisionI	1	O-AMS		14.6	Oilseed		Argentina
931	laser	2	O-AMN			Oilseed
932	LatvijaB	5	F-EUE		9.4	Dual-purpose		ExURSS
933	LatvijaA	4	O-EUE		12.6	Fiber		ExURSS
934	Lazurnoz	5	F-EUE		8.9	Oilseed		Poland
935	Lcsd207	5	F-EUE		11.5	Fiber		Poland
936	Lcsd210	5	F-EUE		10.5	Fiber		Poland
937	len12a25	3	O-Hiver-EUW			Oilseed
938	Leona	5	F-EUE		11.3	Oilseed		United_States
939	Leona2	1	O-AMS		13.8	Oilseed		United_States
940	LethbridgeGold.	1	O-AMS		17.9	Oilseed		Canada
941	Lettontigelong	5	F-EUE		10.9	Fiber		ExURSS
942	Lg01A	1	O-AMS		19.9	Oilseed		Moroco
943	Lg01B	2	O-AMN		15.5	Oilseed		Moroco
944	Lg0189	2	O-AMN		22.9	Oilseed		Moroco
945	Lg0196	2	O-AMN	lg0196	24.2	Oilseed		Moroco
946	Lg100	2	O-AMN		18.8	Oilseed		Moroco
947	LG153	2	O-AMN		18.5	Oilseed		Moroco
948	Lg536	2	O-AMN	lg536	11.8	Dual-purpose		Moroco
949	libra	2	O-AMN	libra		Oilseed
950	Lidgate	2	O-AMN		22.6	Oilseed		Creat_Britain
951	trt0LightPink	2	O-AMN		12.3	Oilseed		United_States
952	Ligo	5	F-EUE		11.1	Fiber		ExURSS
953	LiI1916	2	O-AMN	LiI1916	12.5	Oilseed		United_States
954	Lila	4	O-EUE		16.2	Oilseed		France
955	LinGrossesGraiA	2	O-AMN		20.8	Oilseed		France
956	LinGrossesGraiB	2	O-AMN		22.9	Oilseed		France
957	LinGrossesGraiC	2	O-AMN	LinGrossesGraiC	22.2	Oilseed		France
958	Linda	1	O-AMS	linda	16.1	Oilseed	Spring	France	Northrup King France
959	LindaCi1165	1	O-AMS		18.6	Oilseed		United_States
960	LinSafibrun	4	O-EUE		22.1	Oilseed		France
961	Lindor	1	O-AMS	lindor		Oilseed	Spring
962	LinetaA	1	O-AMS		13.3	Oilseed		Argentina
963	LinetaB	1	O-AMS		15.3	Oilseed		Argentina
964	AlberdiA	1	O-AMS	alberdia	15.2	Oilseed		Argentina
965	AlberdiB	1	O-AMS	alberdib	14.3	Oilseed		Argentina
966	LinetaKleinA	3	O-Hiver-EUW	linetakleina	13.1	Oilseed		Argentina
967	LinetaKleinB	3	O-Hiver-EUW	linetakleinb	13.6	Oilseed		Argentina
968	LinetaKleinC	3	O-Hiver-EUW		14.7	Oilseed		Argentina
969	Linetta	2	O-AMN		12.6	Oilseed		Germany
970	Lino540Estanz.	1	O-AMS		16.1	Oilseed		Urugway
971	Lino541laEstanzuela	1	O-AMS		16.7	Oilseed		Urugway
972	Lino542Estanz.	2	O-AMN	Lino542Estanz.	9.5	Oilseed		Urugway
973	Lino6899MA.	1	O-AMS	lino6899ma.	16.6	Oilseed		Argentina
974	linoal	2	O-AMN			Oilseed	Spring
975	LinoBlanco3412	2	O-AMN		14.7	Oilseed		Argentina
976	Linocomun	2	O-AMN		11.2	Dual-purpose		Argentina
977	LinoDeCabiro	2	O-AMN	linodecabiro	13.8	Oilseed		Venezuela
978	Linodefibra	5	F-EUE		8.7	Fiber		Chili
979	LinoDeSamareA	1	O-AMS		15.3	Oilseed		Venezuela
980	AlberdiC	1	O-AMS		14.2	Oilseed		Argentina
981	LinoGrandeSel.	1	O-AMS		19.8	Oilseed		Argentina
982	linolablanc	2	O-AMN		15.2	Oilseed
983	linolableu	2	O-AMN	linolableu	13.6	Oilseed
984	linolagrj	2	O-AMN		10.9	Oilseed
985	linolagrmar	2	O-AMN		12.2	Oilseed
986	LinoNewGoldenA	1	O-AMS		13.4	Oilseed		United_States
987	LinoNewGoldenB	1	O-AMS		16.4	Oilseed		United_States
988	PrecozCouretotA	1	O-AMS		12.2	Oilseed		Argentina
989	PrecozCouretotB	1	O-AMS		11.6	Oilseed		Argentina
990	LinoSanCarlosA	1	O-AMS		14.2	Oilseed		Argentina
991	Linota	1	O-AMS	linota	14.8	Oilseed		United_States
992	Linott	2	O-AMN		11.1	Oilseed	Spring	Canada	Agricultural Canada
993	Lintex	3	O-Hiver-EUW		11.8	Oilseed		Germany
994	L.Usitatissim51	2	O-AMN		13.2	Oilseed
995	lion	2	O-AMN	lion		Oilseed	Spring
996	LiralBeatall	5	F-EUE		7.5	Fiber		Ireland	Norfolk Flax Establ.
997	LiralCrownA	5	F-EUE		9.7	Fiber		Ireland	Norfolk Flax Establ.
998	LiralCrownB	5	F-EUE		9.5	Fiber		Ireland	Norfolk Flax Establ.
999	LiralCrownC	5	F-EUE		8.3	Fiber		Ireland	Norfolk Flax Establ.
1000	LiralCrownD	5	F-EUE		9.4	Fiber		Ireland	Norfolk Flax Establ.
1001	LiralCrownE	6	F-EUW		10.9	Fiber		Ireland	Norfolk Flax Establ.
1002	LiralCrownF	5	F-EUE		11.5	Fiber		Canada	Norfolk Flax Establ.
1003	LiralDominionB	1	O-AMS		14.8	Oilseed		United_States	Norfolk Flax Establ.
1004	LiralDominionA	5	F-EUE		9	Fiber		Ireland	Norfolk Flax Establ.
1005	LiralDuke	5	F-EUE		8.7	Fiber		Creat_Britain	Norfolk Flax Establ.
1006	LiralMonarch	5	F-EUE		8.4	Fiber		Ireland	Norfolk Flax Establ.
1007	LiralPrinceA	5	F-EUE		10	Fiber		Ireland	Norfolk Flax Establ.
1008	LiralPrinceB	5	F-EUE	liralprinceb	9.5	Fiber		Ireland	Norfolk Flax Establ.
1009	LiralPurple	5	F-EUE		8.7	Dual-purpose		Creat_Britain	Norfolk Flax Establ.
1010	LiralSuffolk	5	F-EUE		10.9	Fiber		Ireland	Norfolk Flax Establ.
1011	LiralSussex	5	F-EUE		9.2	Fiber		Ireland	Norfolk Flax Establ.
1012	lirina	2	O-AMN	lirina		Oilseed
1013	Lisa	6	F-EUW		11	Fiber		France
1014	lisette	6	F-EUW	lisette		Fiber	Spring
1015	ll29-1bisonxred	2	O-AMN		16.6	Oilseed		United_States
1016	ll29-9bisonxred	1	O-AMS		16.3	Oilseed		United_States
1017	lle4j665c47	3	O-Hiver-EUW			Oilseed
1018	llg8lf9b742	6	F-EUW			Oilseed
1019	lmj0p517d	3	O-Hiver-EUW	lmj0p517d		Oilseed
1020	lnw7i364	6	F-EUW	lnw7i364		Fiber
1021	LochowsVIIA	5	F-EUE		9.5	Dual-purpose		Germany
1022	LochowsVIIB	4	O-EUE		15.7	Dual-purpose		Germany
1023	Long66	2	O-AMN	long66	13.7	Oilseed		United_States
1024	Long83	5	F-EUE		10.4	Oilseed		United_States
1025	lorea	6	F-EUW			Fiber	Spring
1026	Loule	2	O-AMN		15.1	Oilseed		Portugal
1027	lpa11bg42	6	F-EUW			Oilseed
1028	LR17-1-5	5	F-EUE		10.1	Dual-purpose
1029	lsapalache	3	O-Hiver-EUW			Oilseed
1030	Ludza	5	F-EUE		10.2	Fiber		ExURSS
1031	lumina	3	O-Hiver-EUW	lumina		Oilseed	Winter
1032	Lusatia	1	O-AMS	lusatia	17.8	Oilseed	Winter	Germany
1033	lutea	4	O-EUE			Oilseed	Spring
1034	M30/66	5	F-EUE		9.8	Oilseed		Argentina
1035	MacrospTurkesta	2	O-AMN		20.3	Oilseed		ExURSS
1036	macrospermae	2	O-AMN		18.1	Oilseed		Algerie
1037	Madaras	6	F-EUW		9.8	Fiber		Romania	I. Cercetari Fundulea
1038	Madefalvi	5	F-EUE	madefalvi	13.1	Fiber		Hungary
1039	Madona	5	F-EUE		9.8	Fiber		ExURSS
1040	Madonna	6	F-EUW		12	Fiber		Netherland
1041	MAG12cY	3	O-Hiver-EUW		11.9	Oilseed		France	France_Lignee-I.N.R.A.
1042	MAG33	3	O-Hiver-EUW	mag33	13.5	Oilseed	Winter	France	France_Lignee-I.N.R.A.
1043	MAG35dE	3	O-Hiver-EUW		12	Oilseed		France	France_Lignee-I.N.R.A.
1044	MAG46dB	2	O-AMN		12.2	Oilseed		France	France_Lignee-I.N.R.A.
1045	MAG5	3	O-Hiver-EUW	mag5	11.8	Oilseed		France	France_Lignee-I.N.R.A.
1046	magea	6	F-EUW			Fiber	Spring
1047	MAH4	2	O-AMN		10.6	Oilseed		France	France_Lignee-I.N.R.A.
1048	MAI30aT	3	O-Hiver-EUW		10.2	Oilseed		France	France_Lignee-I.N.R.A.
1049	MAJ23eA	3	O-Hiver-EUW		12	Oilseed		France	France_Lignee-I.N.R.A.
1050	MAJ27	3	O-Hiver-EUW		12	Oilseed		France	France_Lignee-I.N.R.A.
1051	MAJ5dV	3	O-Hiver-EUW		11.2	Oilseed		France	France_Lignee-I.N.R.A.
1052	MalabrigoA	2	O-AMN		12.1	Dual-purpose		Urugway	I.N.T.A-Buenos-Aires
1053	MalabrigoB	1	O-AMS		13.6	Dual-purpose		Urugway	I.N.T.A-Buenos-Aires
1054	MalabrigoD	1	O-AMS		14.7	Oilseed		Urugway	I.N.T.A-Buenos-Aires
1055	MalabrigoE	1	O-AMS		15.2	Oilseed		Urugway	I.N.T.A-Buenos-Aires
1056	MalabrigoF	1	O-AMS		16.5	Oilseed		Urugway	I.N.T.A-Buenos-Aires
1057	MalabrigoH	1	O-AMS		16.6	Oilseed		Argentina	I.N.T.A-Buenos-Aires
1058	MalabrigoG	1	O-AMS	malabrigog	13.7	Oilseed		Argentina	I.N.T.A-Buenos-Aires
1059	MalabrigoI	1	O-AMS		18.2	Oilseed		United_States	I.N.T.A-Buenos-Aires
1060	malika	6	F-EUW			Fiber	Spring
1061	Manchurian	5	F-EUE		9.9	Oilseed
1062	MapunA	5	F-EUE	mapuna	8.5	Dual-purpose		Argentina
1063	MapunB	5	F-EUE		8.8	Dual-purpose		Argentina
1064	Margareta	2	O-AMN		13.2	Fiber		Sweden
1065	Maroc	2	O-AMN	maroc	22.3	Oilseed		Moroco	Population du Maroc
1066	MarocGemblouxA	1	O-AMS		19.3	Oilseed		Moroco
1067	MarocGemblouxB	2	O-AMN	MarocGemblouxB	17.9	Oilseed		Moroco
1068	marquise	2	O-AMN	marquise		Oilseed	Spring
1069	MartinA	5	F-EUE	martina	9.2	Fiber	Winter	United_States
1070	MartinB	6	F-EUW		9.4	Fiber	Winter	United_States
1071	Martta	5	F-EUE	martta	10.3	Fiber		Finland
1072	marylin	6	F-EUW	marylin		Fiber	Spring
1073	Master	2	O-AMN			Oilseed	Spring
1074	MathisedelflacA	5	F-EUE		10.3	Fiber		Germany
1075	MathisedelflacB	5	F-EUE		10.5	Fiber		Germany
1076	Mauve	2	O-AMN		16	Oilseed		Egypte
1077	MaxFB0178	1	O-AMS		14.7	Oilseed		Argentina
1078	MaxFB0182A	1	O-AMS		16.4	Oilseed		Argentina
1079	MaxFB0182B	1	O-AMS		15	Oilseed		Argentina
1080	MaxFB0224	1	O-AMS		14	Oilseed		Argentina
1081	MaxFB1025	1	O-AMS		17	Oilseed		Argentina
1082	MaxFB1027	1	O-AMS		15.4	Oilseed		Argentina
1083	MaxFB1053A	1	O-AMS		17.2	Oilseed		Argentina
1084	MaxFB1053B	1	O-AMS		15.4	Oilseed		Argentina
1085	MedtypeMour	1	O-AMS		21.2	Oilseed		Portugal
1086	melina	6	F-EUW			Fiber	Spring
1087	merinos	3	O-Hiver-EUW	merinos		Oilseed	Winter
1088	merlin	2	O-AMN	merlin		Oilseed	Spring
1089	Metcha	2	O-AMN	metcha	10.3	Dual-purpose	Spring	United_States
1090	Midin	1	O-AMS		17.4	Oilseed		Romania	I. Cercetari Fundulea
1091	Mikael	1	O-AMS	mikael	16.8	Oilseed	Spring	France	C.L. Lin2000-INRA
1092	Milas	2	O-AMN		13.8	Oilseed		Turkey
1093	Milenium	6	F-EUW		10.6	Oilseed		Poland
1094	MinervaB	6	F-EUW		10.4	Dual-purpose	Spring	Poland	I.Kreijowyk
1095	MinervaA	1	O-AMS	minervaa	11	Fiber	Spring	United_States	I.Kreijowyk
1096	MinnSelA	2	O-AMN		14	Oilseed		United_States
1097	MinnSelB	2	O-AMN		11.9	Oilseed		United_States
1098	Mira	6	F-EUW		10.4	Fiber		Belgium
1099	mistral	2	O-AMN	mistral		Oilseed	Winter
1100	Modran	5	F-EUE	modran	11.4	Fiber		ExCzechoslovakia
1101	montdor	3	O-Hiver-EUW	montdor		Oilseed	Winter
1102	Moose	1	O-AMS		16	Oilseed		Australia
1103	MoroccoA	2	O-AMN		15.6	Oilseed		Egypte
1104	MoroccoB	2	O-AMN		17.1	Oilseed		Egypte
1105	MoryPI4035	1	O-AMS	morypi4035	16.8	Oilseed		Argentina
1106	Multiplecross	1	O-AMS		15.8	Oilseed		United_States
1107	Mundjar	5	F-EUE		9.9	Dual-purpose		United_States
1108	Mures	6	F-EUW		11.9	Fiber		Romania
1109	Muscel	4	O-EUE	muscel	16.4	Oilseed	Spring	Hungary
1110	ND1844	1	O-AMS		17.5	Oilseed		United_States
1111	ND1851	2	O-AMN		12.6	Oilseed		United_States
1112	Nd40046	1	O-AMS		14.5	Oilseed		United_States
1113	NDNurNum1739	1	O-AMS		18.3	Oilseed		Germany
1114	NdNur1740	2	O-AMN		15.6	Oilseed		Germany
1115	NDResistant714	2	O-AMN	ndresistant714	13.5	Oilseed		United_States
1116	NdResistant114	2	O-AMN		13	Oilseed		United_States
1117	NDakotaRes52B	2	O-AMN		15.4	Oilseed		United_States
1118	N1276	1	O-AMS		12.4	Oilseed		United_States
1119	N204	1	O-AMS		13	Oilseed		Urugway
1120	N797	2	O-AMN		17.3	Oilseed		Portugal
1121	n84-i	1	O-AMS		14.4	Oilseed		Urugway
1122	N9deSofia	4	O-EUE		16.5	Oilseed		Bulgaria
1123	HnRedwing	1	O-AMS		12.6	Oilseed		United_States
1124	Natasja	2	O-AMN	natasja	12.6	Oilseed	Spring	Netherland	Ropta
1125	nathalie	6	F-EUW			Fiber	Spring
1126	natural	2	O-AMN			Oilseed	Spring
1127	NewlandA	5	F-EUE		11.3	Oilseed		United_States
1128	NewlandB	1	O-AMS		14.2	Oilseed		United_States
1129	NieveAlvarezA	1	O-AMS		15.1	Oilseed		Argentina
1130	Nijaune	3	O-Hiver-EUW	nijaune	13.3	Oilseed		France
1131	nkg0se3032	3	O-Hiver-EUW			Oilseed
1132	nlt5bc35433	3	O-Hiver-EUW			Oilseed
1133	Noblesse	6	F-EUW		10.8	Fiber		Netherland
1134	noemie	6	F-EUW			Fiber	Spring
1135	Noralta	2	O-AMN	noralta	11.5	Oilseed		Canada
1136	Nordica	2	O-AMN	nordica	7.35	Oilseed
1137	Nored	2	O-AMN	nored	6.53	Oilseed	Spring
1138	NorfolkEarl	5	F-EUE		9.5	Fiber		Creat_Britain
1139	NorfolkQueen	5	F-EUE		10.7	Fiber		Creat_Britain
1140	NorthAfrica	2	O-AMN		14.3	Oilseed		ExURSS
1141	NorthDakota	5	F-EUE		8.5	Dual-purpose		United_States
1142	NDakotaRes114	5	F-EUE		8.6	Dual-purpose		United_States
1143	NDakotaRes52A	5	F-EUE		8.2	Dual-purpose		United_States
1144	novea	6	F-EUW			Fiber	Spring
1145	NoveltyA	4	O-EUE	noveltya	13	Dual-purpose		Canada
1146	NoveltyB	4	O-EUE		14.2	Oilseed		Canada
1147	Novum	4	O-EUE	novum	15.2	Oilseed		ExCzechoslovakia
1148	Np124	2	O-AMN		13.4	Oilseed		India
1149	Nprr9brun	2	O-AMN	nprr9brun	16	Oilseed		India
1150	ns-primus	4	O-EUE			Oilseed
1151	nulin	2	O-AMN			Oilseed
1152	Nusis	2	O-AMN		15.2	Oilseed		Germany
1153	Ocean	1	O-AMS		20.6	Oilseed		France	C.L. Lin2000-INRA
1154	Ocean.old	2	O-AMN	ocean.old	15	Oilseed		France
1155	oleane	3	O-Hiver-EUW	oleane		Oilseed	Winter
1156	olga	6	F-EUW	olga		Fiber	Winter
1157	Olin	4	O-EUE	olin	13.7	Oilseed		Romania
1158	Olinette	2	O-AMN		13.5	Oilseed		Denmark	DP A/S
1159	oliver	3	O-Hiver-EUW	oliver		Oilseed	Winter
1160	OliverosTimbu	1	O-AMS		14.4	Oilseed		Argentina
1161	OliverosTobaA	2	O-AMN		13.5	Oilseed		Argentina
1162	OliverosTobaB	2	O-AMN		13.6	Oilseed		Argentina
1163	omegalin	2	O-AMN	omegalin		Oilseed	Spring
1164	onyx	6	F-EUW	onyx		Fiber	Winter
1165	opal	4	O-EUE			Oilseed
1166	Opaline	6	F-EUW	opaline	6.5	Fiber	Spring	France	C.L. Lin2000-INRA
1167	orival	3	O-Hiver-EUW			Oilseed	Spring
1168	Oscar	2	O-AMN	oscar		Oilseed
1169	Ottawa770BC	2	O-AMN	ottawa770bc	13	Dual-purpose		Canada
1170	Ottawa770BD	2	O-AMN		13.2	Oilseed		Canada
1171	OttawaWhiteFlA	5	F-EUE		10.9	Oilseed		Canada
1172	OttawaWhiteFlB	5	F-EUE		9.2	Dual-purpose		Canada
1173	Pi910A	2	O-AMN		11.6	Oilseed		ExURSS
1174	Pi910B	2	O-AMN		12.8	Oilseed		ExURSS
1175	Pi910C	1	O-AMS		13.5	Oilseed		ExURSS
1176	P6098	1	O-AMS	P6098	15.6	Oilseed		Argentina
1177	P6143	1	O-AMS		15.2	Oilseed		Argentina
1178	P6808	1	O-AMS	P6808	14	Oilseed		Argentina
1179	P6893	1	O-AMS		14.7	Oilseed		Argentina
1180	P6894A	1	O-AMS		14.9	Oilseed		Argentina
1181	P6894B	1	O-AMS	P6894B	15.4	Oilseed		Argentina
1182	P6899	1	O-AMS		17.2	Oilseed		Argentina
1183	P690115	2	O-AMN		14.7	Dual-purpose		Argentina
1184	P69015	1	O-AMS		14	Dual-purpose		Argentina
1185	P6902	1	O-AMS		16.1	Oilseed		Argentina
1186	P6903	1	O-AMS		17	Oilseed		Argentina
1187	P69123A	1	O-AMS		14.1	Oilseed		Argentina
1188	P69123B	1	O-AMS		17.2	Oilseed		Argentina
1189	P69128	1	O-AMS	P69128	12.1	Oilseed		Argentina
1190	P72231	1	O-AMS		13.5	Oilseed		Argentina
1191	P72234	1	O-AMS		13.7	Oilseed		Argentina
1192	Pacific	5	F-EUE		9.3	Fiber		United_States
1193	PaisanoINTA	1	O-AMS	paisanointa	16.2	Oilseed		Argentina	I.N.T.A-Buenos-Aires
1194	Pajberg3B	4	O-EUE	pajberg3b	14	Dual-purpose
1195	PaleBlueA	5	F-EUE		9.3	Oilseed		United_States
1196	PaleBlueB	1	O-AMS	paleblueb	10.3	Oilseed		United_States
1197	PaleBlueCrimpA	1	O-AMS		10	Dual-purpose		United_States
1198	PaleBlueCrimpB	1	O-AMS		9.9	Oilseed		United_States
1199	PaleBlueSel.	1	O-AMS	palebluesel.	18.6	Oilseed		United_States
1200	Palestinski	4	O-EUE	palestinski	7.39	Oilseed		Argentina
1201	PaleVerbana	1	O-AMS	paleverbana	14.8	Oilseed		United_States
1202	ParanaInta	1	O-AMS		16.5	Oilseed		Argentina
1203	Pastel	4	O-EUE		18.4	Dual-purpose		France
1204	Peak	2	O-AMN		5.67	Oilseed		Creat_Britain
1205	Peerless	1	O-AMS		16.1	Fiber		United_States
1206	Percello	6	F-EUW	percello	10.6	Fiber		Netherland
1207	PerfectaA	5	F-EUE		10.1	Fiber		Netherland
1208	PerfectaB	6	F-EUW		9.9	Fiber		Netherland
1209	PergaminCharrua	1	O-AMS		14.8	Oilseed		Argentina
1210	PergaminoMocor.	1	O-AMS		17.7	Oilseed		Argentina
1211	PergaminoPampa	4	O-EUE	PergaminoPampa	15.2	Oilseed		Argentina
1212	PergaminoPuelche	1	O-AMS		13.3	Oilseed		Argentina
1213	Pernon	5	F-EUE		9.4	Dual-purpose		Ireland
1214	Pervenche	2	O-AMN	Pervenche	17.9	Oilseed		France
1215	Pet23	6	F-EUW		10.6	Fiber		Poland
1216	Pet79	6	F-EUW	pet79	10.5	Fiber		Poland
1217	Petschur	5	F-EUE		9.6	Fiber		ExURSS
1218	PingloJuneYello	2	O-AMN		10.9	Dual-purpose		Chine
1219	PingloQingmayie	2	O-AMN	pingloqingmayie	17	Dual-purpose		Chine
1220	PinnacleA	5	F-EUE		9	Dual-purpose		United_States
1221	PinnacleB	5	F-EUE		10.3	Dual-purpose		United_States
1222	PinnacleC	2	O-AMN		13.3	Oilseed		United_States
1223	PlataA	1	O-AMS	PlataA	13.5	Oilseed		Argentina
1224	PlataB	1	O-AMS		12.8	Oilseed		Argentina
1225	Pobeditel	5	F-EUE		10.1	Fiber		ExURSS
1226	podium	6	F-EUW	podium		Fiber	Spring
1227	PolkA	2	O-AMN		15.7	Oilseed		United_States
1228	priadil-seik	2	O-AMN		8.8	Oilseed		ExURSS
1229	Priadilszezik	5	F-EUE		9.2	Oilseed		ExURSS
1230	Priekuli	5	F-EUE		10.3	Fiber		ExURSS
1231	PriekuliUzlabot	5	F-EUE		8.5	Fiber		ExURSS
1232	Primo	6	F-EUW		11.1	Fiber		Netherland
1233	princess	2	O-AMN			Oilseed	Spring
1234	PrintdeCremone	5	F-EUE		11.6	Fiber		Italy
1235	progress	2	O-AMN			Oilseed	Spring
1236	promeo	6	F-EUW			Fiber	Spring
1237	PskovE	5	F-EUE		9.2	Dual-purpose		ExURSS
1238	PskovA	5	F-EUE	pskova	10.8	Fiber		ExURSS
1239	PskovB	5	F-EUE		9.5	Fiber		ExURSS
1240	PskovC	5	F-EUE		9.4	Fiber		ExURSS
1241	PskovD	5	F-EUE		9.3	Fiber		ExURSS
1242	Pskovsky1	5	F-EUE		9	Oilseed		ExURSS
1243	PunjabA	1	O-AMS		13.4	Oilseed		India
1244	PunjabC	2	O-AMN	PunjabC	16.4	Oilseed		India
1245	PunjabD	2	O-AMN		12.8	Oilseed		India
1246	PunjabE	1	O-AMS		16.1	Oilseed		India
1247	PunjabSelG18	1	O-AMS		15.3	Oilseed		United_States
1248	Puperbloei	6	F-EUW		10.1	Fiber		Netherland
1249	Puskin	5	F-EUE		4.82	Fiber
1250	QuerandiA	1	O-AMS	querandia	13.9	Oilseed		Argentina
1251	QuerandiB	1	O-AMS	QuerandiB	14	Oilseed		Argentina
1252	QuerandiC	1	O-AMS		13.8	Oilseed		Argentina
1253	QuerandiD	4	O-EUE	QuerandiD	16.3	Oilseed		Argentina
1254	NouvelleZelande	5	F-EUE		7.4	Fiber		ExURSS
1255	Stakanowetz	5	F-EUE		8.1	Fiber		ExURSS
1256	Testilshelnik	5	F-EUE		9.5	Fiber		ExURSS
1257	Ra91	2	O-AMN	ra91	12.1	Oilseed		Australia
1258	RabatA	2	O-AMN		20.8	Oilseed		Moroco
1259	RabatB	2	O-AMN		18.66	Oilseed		Moroco
1260	RAD0zA	2	O-AMN	rad0za	15.2	Oilseed		France	France_Lignee-I.N.R.A.
1261	RAG0zCJ	2	O-AMN	rag0zcj	14.5	Oilseed		France	France_Lignee-I.N.R.A.
1262	Raja	2	O-AMN	raja	13.8	Oilseed	Spring	Canada
1263	RAM0zC	2	O-AMN		17.1	Oilseed		France	France_Lignee-I.N.R.A.
1264	ramona	6	F-EUW			Fiber	Spring
1265	RancaguaA	2	O-AMN		13.5	Oilseed		Argentina
1266	RancaguaB	1	O-AMS		15.6	Oilseed		Argentina
1267	RAQ3b	2	O-AMN	raq3b	13.7	Oilseed		France	France_Lignee-I.N.R.A.
1268	Rastatter	6	F-EUW		8.4	Fiber		Germany
1269	RAT27aT	1	O-AMS	rat27at	17.8	Oilseed		France	France_Lignee-I.N.R.A.
1270	RAU42cF	3	O-Hiver-EUW		18.8	Oilseed		France	France_Lignee-I.N.R.A.
1271	RAW13aH	2	O-AMN	raw13ah	16.9	Oilseed		France	France_Lignee-I.N.R.A.
1272	RAX18bQ	2	O-AMN	rax18bq	18.3	Oilseed		France	France_Lignee-I.N.R.A.
1273	RAX36cT	2	O-AMN		15.5	Oilseed		France	France_Lignee-I.N.R.A.
1274	RBE16aA	2	O-AMN		14.9	Oilseed		France	France_Lignee-I.N.R.A.
1275	RBE18aB	2	O-AMN		14.4	Oilseed		France	France_Lignee-I.N.R.A.
1276	RBE24eG	2	O-AMN		13.4	Oilseed		France	France_Lignee-I.N.R.A.
1277	RcampoanorA	1	O-AMS		13.6	Oilseed		Argentina
1278	RcampoanorB	1	O-AMS		13.3	Oilseed		Argentina
1279	recital	2	O-AMN			Oilseed	Spring
1280	ReconquistaINTA	1	O-AMS		14.3	Oilseed		Argentina	I.N.T.A-Buenos-Aires
1281	RedwingA	2	O-AMN	redwinga	12	Oilseed		United_States
1282	RedwingB	4	O-EUE		15	Oilseed		United_States
1283	RedwingC	2	O-AMN		10.4	Oilseed		Canada
1284	RedwingD	2	O-AMN		12.9	Oilseed		United_States
1285	RedwoodA	2	O-AMN	redwooda	13	Dual-purpose	Spring	United_States
1286	Regina	6	F-EUW		10	Fiber		Netherland	Cebeco
1287	Reina	6	F-EUW	reina	9.3	Fiber		Netherland	Cebeco
1288	Rekord	5	F-EUE		10.5	Fiber		ExCzechoslovakia
1289	Rembrandt	6	F-EUW		7.6	Fiber		Netherland
1290	RenewA	2	O-AMN	renewa	12.4	Dual-purpose	Spring	United_States
1291	RenewB	2	O-AMN	renewb	12.9	Oilseed	Spring	United_States
1292	RenewxBisonB	1	O-AMS	renewxbisonb	15.1	Oilseed		United_States
1293	RenewxBisonC	1	O-AMS		18.4	Oilseed		United_States
1294	RennesA	2	O-AMN	RennesA	21.1	Oilseed		France
1295	RennesB	2	O-AMN		21.9	Oilseed		France
1296	RennesC	2	O-AMN		18.1	Oilseed		France
1297	Repetible117A	1	O-AMS		14.3	Oilseed		Urugway
1298	Repetible117B	1	O-AMS		15.3	Oilseed		Urugway
1299	Repetible117C	1	O-AMS	Repetible117C	16.5	Oilseed		Urugway
1300	Repetible117D	1	O-AMS		17.2	Oilseed		Urugway
1301	Repetible3/33	1	O-AMS		17.1	Oilseed		Urugway
1302	Repetible30.33	2	O-AMN	Repetible30.33	18	Oilseed		Urugway
1303	Repetible84i	1	O-AMS	Repetible84i	16.1	Oilseed		Urugway
1304	Reserve	4	O-EUE		12.4	Oilseed		United_States
1305	Resistenta	5	F-EUE		7.8	Fiber		Netherland
1306	Rezekne116A	2	O-AMN		8.8	Dual-purpose		ExURSS
1307	Rezekne116B	5	F-EUE		8.8	Dual-purpose		ExURSS
1308	richess	2	O-AMN	richess		Oilseed	Spring
1309	RigaBologne	5	F-EUE		9.4	Fiber		ExURSS
1310	Rigor	1	O-AMS		16.5	Oilseed		United_States
1311	RigorSel.	1	O-AMS		18.4	Oilseed		United_States
1312	RioA	1	O-AMS		18.4	Oilseed		United_States
1313	RnaviaA	1	O-AMS	RnaviaA	14.7	Oilseed		Argentina
1314	RnaviaB	1	O-AMS		12.1	Oilseed		Argentina
1315	RnaviaC	1	O-AMS		12.8	Oilseed		Argentina
1316	RnaviaD	1	O-AMS	RnaviaD	14.2	Oilseed		Argentina
1317	RocketA	2	O-AMN	rocketa	15.3	Oilseed	Spring	Canada
1318	Rocket4	2	O-AMN		14.5	Oilseed		Canada
1319	RojasINTA	1	O-AMS		16.6	Oilseed		Argentina	I.N.T.A-Buenos-Aires
1320	Roland	4	O-EUE		15.2	Oilseed		Germany
1321	RomanwinterB	2	O-AMN	romanwinterb	11	Dual-purpose		Netherland
1322	RomanwinterC	2	O-AMN		11.9	Dual-purpose		Netherland
1323	RomanWinterA	5	F-EUE		12.1	Oilseed		Netherland
1324	RomanWinterSel	1	O-AMS		15.8	Oilseed		Netherland
1325	Rota	5	F-EUE		9	Fiber		ExURSS
1326	RotaIIA	5	F-EUE		8.2	Fiber		ExURSS
1327	RotaIIB	5	F-EUE		9.7	Fiber		ExURSS
1328	RoyalA	4	O-EUE	royala	12.1	Dual-purpose	Spring	Canada
1329	RoyalB	4	O-EUE		11.8	Dual-purpose	Spring	Canada
1330	RoyalC	4	O-EUE	royalc	14.1	Dual-purpose	Spring	Canada
1331	RoyalxRedwing	1	O-AMS		18.1	Oilseed		Canada
1332	S108	5	F-EUE		11.3	Oilseed		ExURSS
1333	SafiA	2	O-AMN		18.9	Oilseed		Moroco
1334	SafiB	2	O-AMN		20.8	Oilseed		Moroco
1335	SafiC	2	O-AMN		20.6	Oilseed		Moroco
1336	SafiD	2	O-AMN		23.1	Oilseed		Moroco
1337	SafiE	2	O-AMN		20.8	Oilseed		Moroco
1338	Saginaw	5	F-EUE		11.1	Dual-purpose		United_States
1339	SaginawxBombayB	2	O-AMN		17.9	Oilseed		United_States
1340	SaltoINTA	1	O-AMS		15.6	Oilseed		Argentina	I.N.T.A-Buenos-Aires
1341	salut	2	O-AMN			Oilseed
1342	SanMartin	1	O-AMS		10.4	Oilseed		Argentina
1343	SantaCatalina	1	O-AMS	santacatalina	17.9	Oilseed		Argentina
1344	SaphirB	4	O-EUE		12.5	Dual-purpose		France
1345	SaphirA	4	O-EUE	saphira	11.8	Fiber		France
1346	Saskia	6	F-EUW		10.9	Fiber		Netherland	Ropta
1347	sbw3f889161	3	O-Hiver-EUW	sbw3f889161		Oilseed
1348	sca2r2111	3	O-Hiver-EUW			Oilseed
1349	scd12i4961	3	O-Hiver-EUW			Oilseed
1350	scorpion	2	O-AMN			Oilseed	Spring
1351	Sel19x112x19A	1	O-AMS		17.1	Oilseed		United_States
1352	Sel19x112ExBison	5	F-EUE		10.1	Oilseed		United_States
1353	Sel176x19x112	2	O-AMN	sel176x19x112	13.4	Oilseed		United_States
1354	Sel19x112	2	O-AMN		13.9	Oilseed		United_States
1355	sel22450/30	1	O-AMS		13.8	Oilseed		Argentina
1356	Sel2RioxCi26	1	O-AMS		15.7	Oilseed		United_States
1357	Sel6Ci342x644	2	O-AMN		14.4	Oilseed		United_States
1358	Sel7Ci342x644	2	O-AMN		12.8	Oilseed		United_States
1359	Sel7RioxCi36	2	O-AMN		11.8	Oilseed		United_States
1360	SelAm	1	O-AMS		17.4	Oilseed		Urugway
1361	SelAr	1	O-AMS	selar	16.5	Oilseed		Urugway
1362	BudaSelC	1	O-AMS		14.4	Oilseed		United_States
1363	BudaSelD	1	O-AMS		19.3	Oilseed		United_States
1364	SelBudax19x112A	1	O-AMS		18.3	Oilseed		United_States
1365	SelBudax19x112B	2	O-AMN		10.7	Oilseed		United_States
1366	SelBudax19x112C	1	O-AMS	selbudax19x112c	16.5	Oilseed		United_States
1367	SelBudax19x112D	2	O-AMN		11.8	Oilseed		United_States
1368	SelBudax19x112E	1	O-AMS		13	Oilseed		United_States
1369	SelNDResista5	4	O-EUE		12.2	Oilseed		United_States
1370	SelNDResista726	2	O-AMN		13.6	Oilseed		United_States
1371	SelNewlandxBiso	2	O-AMN		14.3	Oilseed		United_States
1372	Sel19x112x19B	1	O-AMS		17.5	Oilseed		United_States
1373	selagr1-25-70b	2	O-AMN	selagr1-25-70b	14.3	Oilseed		United_States
1374	selagr1-25-70a	2	O-AMN		14.3	Oilseed		United_States
1375	SelArgentinaA	2	O-AMN	selargentinaa	14.8	Oilseed		United_States
1376	SelArgentinaB	2	O-AMN		14.5	Oilseed		United_States
1377	SelArgentinaC	1	O-AMS	selargentinac	15.3	Oilseed		United_States
1378	SelArgentinaD	1	O-AMS		15.5	Oilseed		United_States
1379	SelArgentinaE	1	O-AMS		17.5	Oilseed		United_States
1380	SelCi161A	2	O-AMN		12.8	Oilseed		United_States
1381	SelCi161B	2	O-AMN		15.4	Oilseed		United_States
1382	SelCi161C	5	F-EUE		11.8	Oilseed		United_States
1383	SelCi161D	5	F-EUE	selci161d	11.5	Oilseed		United_States
1384	SelCi385	2	O-AMN		15.4	Oilseed		United_States
1385	SelCi742	2	O-AMN		14.1	Oilseed		United_States
1386	selh1-1-51-2	2	O-AMN		15.3	Oilseed		United_States
1387	SelMinnessot281	3	O-Hiver-EUW	selminnessot281	13.7	Oilseed		United_States
1388	SelNDR114	2	O-AMN	selndr114	15.2	Oilseed		United_States
1389	RioSel	1	O-AMS		16.5	Oilseed		United_States
1390	SelRioxBudaA	1	O-AMS		14.9	Oilseed		United_States
1391	SelRioxBudaB	2	O-AMN		10.3	Oilseed		United_States
1392	SelRioxBudaC	2	O-AMN		9.6	Oilseed		United_States
1393	SelWhiteSaginaw	1	O-AMS		13.8	Fiber		United_States
1394	JalaunSel.	4	O-EUE		14.3	Oilseed		United_States
1395	WashingtonSel.	5	F-EUE		9.1	Fiber		United_States
1396	BlaringhemSel.	5	F-EUE		9	Dual-purpose		France
1397	selh110-2-59-3	2	O-AMN		14.1	Oilseed		United_States
1398	serenade	2	O-AMN	serenade		Oilseed
1399	Serpe	2	O-AMN		21.7	Oilseed
1400	serpent	2	O-AMN			Oilseed
1401	sex1e2417	3	O-Hiver-EUW	sex1e2417		Oilseed
1402	sfp4b7125	3	O-Hiver-EUW	sfp4b7125		Oilseed
1403	Sh123	6	F-EUW		11.5	Fiber		Chine
1404	Shakunskaïa	5	F-EUE		10	Fiber		ExURSS
1405	shikarpur-2	2	O-AMN			Oilseed
1406	Sib-203	1	O-AMS		18.2	Oilseed		United_States
1407	Sibiriak	4	O-EUE	sibiriak	11.8	Oilseed		ExURSS
1408	Siciliana	2	O-AMN			Oilseed
1409	sideral	3	O-Hiver-EUW	sideral		Oilseed	Winter
1410	Silva	6	F-EUW		9.7	Fiber		France	C.L. Fontaine_Cany
1411	simbol	4	O-EUE			Oilseed
1412	Slavnyj82	5	F-EUE		10.4	Oilseed		ExURSS
1413	Slope	3	O-Hiver-EUW		13.9	Oilseed		United_States
1414	SmokeyGolden184	1	O-AMS		15.9	Oilseed		United_States
1415	Smolensky	5	F-EUE		10.7	Oilseed		ExURSS
1416	Smyrne	2	O-AMN	smyrne	15.1	Oilseed		Turkey
1417	Soddo	2	O-AMN		15.8	Oilseed		Ethiopia
1418	SoddoWhite	2	O-AMN		11	Oilseed		Ethiopia
1419	Sofia95	2	O-AMN		11	Oilseed		Bulgaria
1420	sofie	6	F-EUW	sofie		Fiber	Spring
1421	Sojuz	5	F-EUE		10	Oilseed		ExURSS
1422	SolaA	1	O-AMS		11	Oilseed		Argentina
1423	SolaB	4	O-EUE	SolaB	16.3	Oilseed		Argentina
1424	SolaC	2	O-AMN		15.4	Dual-purpose		Argentina
1425	solal	2	O-AMN			Oilseed	Spring
1426	Solido	6	F-EUW		9.5	Fiber		Netherland
1427	Somme	2	O-AMN	somme	10.5	Oilseed		Canada	Univ of Saskatchewan
1428	SorauerfeinB	5	F-EUE		9.2	Fiber		Germany
1429	SorauerfeinA	4	O-EUE	sorauerfeina	16	Dual-purpose		Germany
1430	SorauerLusatia	5	F-EUE		9.5	Dual-purpose		Germany
1431	starfd	2	O-AMN			Oilseed
1432	Stende1	2	O-AMN		15.5	Dual-purpose		ExURSS
1433	Stende10.7	2	O-AMN		16	Oilseed		ExURSS
1434	Stende12	4	O-EUE		21	Dual-purpose		ExURSS
1435	Stende5A	5	F-EUE		8	Dual-purpose		ExURSS
1436	Stende5B	5	F-EUE		7.8	Dual-purpose		ExURSS
1437	Stende6A	2	O-AMN		11	Dual-purpose		ExURSS
1438	Stende6B	5	F-EUE		11	Dual-purpose		ExURSS
1439	Stende7	2	O-AMN		14.6	Dual-purpose		ExURSS
1440	Stende8A	2	O-AMN		14.2	Oilseed		ExURSS
1441	Stende8B	2	O-AMN	Stende8B	13.6	Oilseed		ExURSS
1442	Stepnoj265	4	O-EUE		12.8	Oilseed		ExURSS
1443	stereo	6	F-EUW			Fiber	Spring
1444	Stewart	2	O-AMN		12	Oilseed		United_States
1445	StormontCirrus	5	F-EUE		9.8	Fiber		Ireland	Norfolk Flax Establ.
1446	StormGossamerA	5	F-EUE		9.3	Fiber		Ireland	Norfolk Flax Establ.
1447	StormGossamerB	4	O-EUE		9.3	Fiber		Ireland	Norfolk Flax Establ.
1448	StormGossamerC	5	F-EUE		9.9	Fiber		Ireland	Norfolk Flax Establ.
1449	Strela	5	F-EUE		10.6	Oilseed		ExURSS
1450	success	4	O-EUE	success		Oilseed	Spring
1451	sunrise	2	O-AMN			Oilseed
1452	Superior	5	F-EUE		9.8	Fiber		United_States
1453	supermaster	2	O-AMN			Oilseed
1454	suzanne	6	F-EUW			Fiber	Spring
1455	Svalofatlasolja	2	O-AMN		22	Oilseed		Sweden
1456	Svapo	6	F-EUW		9.6	Fiber		Poland
1457	Svetoch	5	F-EUE	svetoch	10.6	Oilseed		ExURSS
1458	Swadzimski	5	F-EUE		11.1	Fiber		Poland
1459	Swietoez	5	F-EUE		8.8	Oilseed		ExURSS
1460	SzeckacsoljalA	4	O-EUE	szeckacsoljala	14.8	Dual-purpose		Hungary
1461	SzeckacsoljalB	1	O-AMS		14.3	Dual-purpose		Hungary
1462	SzeckacsoljalC	4	O-EUE		14.5	Dual-purpose		Hungary
1463	SzeckacsoljalD	4	O-EUE		14.6	Dual-purpose		Hungary
1464	SzeckacsoljalE	4	O-EUE		14.3	Dual-purpose		Hungary
1465	Szegedi30BlueCh	4	O-EUE		17.1	Oilseed		Hungary	G.K.I.-Szeged
1466	Szegedi43Amazon	4	O-EUE		14	Oilseed		Hungary	G.K.I.-Szeged
1467	Szolkow	5	F-EUE		10.3	Oilseed		Poland
1468	T10	5	F-EUE	t10	9.4	Oilseed		ExURSS
1469	T5	5	F-EUE	t5	7.9	Oilseed	Spring	ExURSS
1470	T7	5	F-EUE		7.9	Oilseed		ExURSS
1471	T9	5	F-EUE		9.7	Oilseed		ExURSS
1472	Tabare	1	O-AMS	Tabare	16.4	Oilseed		Argentina
1473	Tadorna	2	O-AMN	tadorna	13.3	Oilseed		Creat_Britain	DP A/S
1474	Tague	1	O-AMS		15.9	Oilseed		Argentina
1475	Taïga	2	O-AMN	taïga	10.1	Fiber
1476	Talmune	1	O-AMS	talmune	16.5	Oilseed		United_States
1477	TammesPaleBlueA	2	O-AMN	tammespalebluea	12.9	Oilseed		Netherland
1478	TammesPaleBlueB	2	O-AMN		10.5	Oilseed		Netherland
1479	TammesType1	1	O-AMS		16.4	Oilseed		Netherland
1480	TammesType10	5	F-EUE		10.1	Oilseed		Netherland
1481	TammesType11	1	O-AMS		12.9	Oilseed		Netherland
1482	TammesType12	2	O-AMN	tammestype12	11.4	Oilseed		Netherland
1483	TammesType13	1	O-AMS		18.3	Oilseed		Netherland
1484	TammesType2B	1	O-AMS		12	Oilseed		Netherland
1485	Tammestype3A	2	O-AMN		11.9	Dual-purpose		Netherland
1486	TammesType3B	2	O-AMN		15.9	Oilseed		Netherland
1487	TammesType5	5	F-EUE	tammestype5	12.8	Oilseed		Netherland
1488	TammesType6	5	F-EUE		14.7	Oilseed		Netherland
1489	tango	6	F-EUW			Fiber	Spring
1490	TapeParanaINTA	1	O-AMS	tapeparanainta	17.7	Oilseed		Argentina	I.N.T.A-Buenos-Aires
1491	Taragui	1	O-AMS	taragui	18.9	Oilseed		Argentina
1492	taurus	2	O-AMN	taurus		Oilseed
1493	telios	6	F-EUW			Fiber	Spring
1494	TerritChubutA	1	O-AMS		13.1	Oilseed		Argentina
1495	TerritChubutB	1	O-AMS		13	Oilseed		Argentina
1496	Texa	5	F-EUE		11.4	Oilseed		ExCzechoslovakia
1497	TexalaC	5	F-EUE		8.6	Dual-purpose		Netherland
1498	TexalaA	5	F-EUE		8.4	Fiber		Netherland
1499	TexalaB	5	F-EUE		8.6	Fiber		Netherland
1500	Textilak	5	F-EUE	textilak	10.6	Fiber		ExCzechoslovakia
1501	TezanosPintoEnt	1	O-AMS		16.5	Oilseed		Argentina
1502	TezanosPintoTar	1	O-AMS		18.3	Oilseed		Argentina
1503	thirlmere	2	O-AMN			Oilseed
1504	Tissandre	6	F-EUW	tissandre	11.6	Fiber		France	C.L. Lin2000
1505	TongxinRed	2	O-AMN		12.1	Dual-purpose		Chine
1506	TotoralA	3	O-Hiver-EUW		10.3	Dual-purpose		Argentina
1507	TotoralB	2	O-AMN		21.4	Oilseed		Argentina
1508	TotoralC	1	O-AMS		15	Oilseed		Argentina
1509	toundra	6	F-EUW	toundra		Fiber	Winter
1510	TourneurA	6	F-EUW		7.6	Fiber		France
1511	TourneurB	5	F-EUE		10.4	Fiber		France
1512	Transylvanie	2	O-AMN		11.8	Dual-purpose		Romania
1513	Trapera	2	O-AMN	trapera	17.4	Oilseed
1514	tresor	2	O-AMN			Oilseed	Spring
1515	Triumph	5	F-EUE		9.7	Fiber		United_States
1516	Tulovskij	4	O-EUE		10.6	Oilseed		ExURSS
1517	Tversa	5	F-EUE		9.4	Oilseed		ExURSS
1518	Udvarosfele386	4	O-EUE	udvarosfele386	14.8	Dual-purpose		Hungary
1519	Udvarosfêle822	4	O-EUE	Udvarosfêle822	13.3	Oilseed		Hungary
1520	Ukraji2	5	F-EUE		10.5	Oilseed		ExURSS
1521	Upite2	6	F-EUW		11.5	Oilseed		ExURSS
1522	Ussurisk	3	O-Hiver-EUW		16.5	Oilseed		Chine
1523	Vaizgantas524A	5	F-EUE		8.1	Fiber		ExURSS
1524	Vaizgantas524B	5	F-EUE		9.5	Fiber		ExURSS
1525	Vaizgantas524C	5	F-EUE		7.9	Fiber		ExURSS
1526	ValachieA	2	O-AMN	ValachieA	18.5	Oilseed		Romania
1527	ValachieB	2	O-AMN		18	Oilseed		Romania
1528	valoal	4	O-EUE			Oilseed	Spring
1529	Valuta	5	F-EUE	valuta	11.5	Dual-purpose		Sweden
1530	vegea	6	F-EUW			Oilseed	Spring
1531	Verdeal	1	O-AMS			Oilseed
1532	Verum	6	F-EUW		11.9	Fiber		Netherland
1533	vesta	3	O-Hiver-EUW			Fiber	Spring
1534	Viamao	2	O-AMN		13.4	Dual-purpose		Brazil
1535	Viamoo	1	O-AMS		15.1	Oilseed		Brazil
1536	VictoryA	5	F-EUE	victorya	15.8	Dual-purpose	Spring	Canada
1537	VictoryE	1	O-AMS		15.7	Oilseed	Spring	United_States
1538	VictoryA_B	2	O-AMN		15.3	Oilseed		United_States
1539	VictoryDF	2	O-AMN		17.9	Oilseed		United_States
1540	VictorySel3255	1	O-AMS		17.9	Oilseed		United_States
1541	VikingEtrA	2	O-AMN	vikingetra	11	Dual-purpose	Spring	United_States
1542	Viking	6	F-EUW	viking	11.3	Fiber	Spring	France	C.L. Fontaine_Cany-INRA
1543	violin	3	O-Hiver-EUW	violin		Oilseed	Winter
1544	Vir1647	4	O-EUE		14.1	Oilseed		ExURSS
1545	Vir1650	4	O-EUE		14.5	Oilseed		ExURSS
1546	Vitagold	4	O-EUE	vitagold	14.1	Oilseed		Germany
1547	vivea	6	F-EUW	vivea		Fiber	Spring
1548	vjx134vg0111	2	O-AMN			Oilseed
1549	vkj2c174	2	O-AMN			Oilseed
1550	vkt11k683	2	O-AMN			Oilseed
1551	vmc1g457	2	O-AMN			Oilseed
1552	vmd7h338	1	O-AMS			Oilseed
1553	Vnill11	5	F-EUE	vnill11	10.2	Oilseed		ExURSS
1554	Vnill17	6	F-EUW	vnill17	10.6	Oilseed		ExURSS
1555	volga	3	O-Hiver-EUW	volga		Oilseed	Winter
1556	Voronezskÿ1308	4	O-EUE	voronezskÿ1308	13.4	Oilseed	Winter	ExURSS
1557	vse5f245	3	O-Hiver-EUW			Oilseed
1558	Wada.flax	5	F-EUE		7.9	Fiber		Australia
1559	Walsh	2	O-AMN	walsh	21.8	Oilseed		United_States
1560	WalshSit	2	O-AMN		16	Dual-purpose		United_States
1561	Waza	2	O-AMN		12.1	Fiber		Poland
1562	WieraA	6	F-EUW	wieraa	11.4	Fiber		Netherland
1563	WieraB	6	F-EUW		10.8	Fiber		Netherland
1564	WieraC	6	F-EUW		9.3	Fiber		Netherland
1565	WieraD	6	F-EUW		11.4	Fiber		Netherland
1566	Wilden	2	O-AMN		16.1	Oilseed		United_States
1567	WillistonbrownB	4	O-EUE		12.6	Dual-purpose		United_States
1568	WillistonBrownA	1	O-AMS		13.6	Oilseed		United_States
1569	WillistonbrownC	2	O-AMN	willistonbrownc	12.4	Oilseed
1570	WillistonGoldeA	4	O-EUE	willistongoldea	15.1	Oilseed		United_States
1571	WillistongoldeB	2	O-AMN	WillistongoldeB	16.8	Oilseed		United_States
1572	windermere	2	O-AMN			Oilseed
1573	Windom	2	O-AMN	windom		Oilseed	Spring
1574	Winona	2	O-AMN		11.1	Oilseed		United_States
1575	WinonaxOttawaA	2	O-AMN		11.5	Oilseed		United_States
1576	WinonaxOttawaB	1	O-AMS		18.3	Oilseed		United_States
1577	Wishek	6	F-EUW	wishek	11.8	Oilseed	Spring
1578	Wolozynski	5	F-EUE		10.5	Fiber		Poland
1579	Wonder	5	F-EUE		10.4	Fiber		United_States
1580	wpbanette	6	F-EUW			Fiber	Spring
1581	wpbceleste	6	F-EUW			Fiber	Spring
1582	wpbeloise	6	F-EUW			Fiber	Spring
1583	wpbfelice	6	F-EUW			Fiber	Spring
1584	wpbiris	6	F-EUW			Fiber	Spring
1585	wpblaurine	6	F-EUW			Fiber	Spring
1586	wpbpauline	6	F-EUW			Fiber	Spring
1587	YanchiWhiteFlaxseed	4	O-EUE	yanchiwhiteflaxseed	12.1	Dual-purpose		Chine
1588	YellowSeedB.	2	O-AMN		16.4	Oilseed		Canada
1589	YinchunWhiteFla	4	O-EUE		15.8	Dual-purpose		Chine
1590	YongningLateFla	2	O-AMN		10.7	Dual-purpose		Chine
1591	Zaria87	5	F-EUE		10.9	Oilseed		ExURSS
1592	ZhongweiSmall	2	O-AMN		10.2	Dual-purpose		Chine
1593	zoltan	4	O-EUE			Oilseed

## Sheet: Supplementary Table S2
Supplementary Table S2. List of phenotypic traits used in the study and their value/unit of measurement
Phenotypic Traits	Value/unit of measurement
Thousand Kernel Weight	grams
Type of use	Fiber/Dual-purpose/Oilseed
Type_Spring_Winter	winter/spring
Beak shape	curve/half-curve/right/heterogeneous
Petal shape	starred/heterogeneous/intermediate/covering
Petal color	white/blue/pale-blue/purple/pink
Fiber striation	colored/uncolored
Corolla size	large/average/small/heterogeneous
Filament color	blue/heterogeneous/purple/white
Anther color	bluish/yellowish/heterogeneous
Pollen color	blue/heterogeneous/yellow/orange/white
Style color	blue/hereterogeneous/white
Capsule pigmentation	null/weak/very-weak/average/strong/very-strong
Capsule size	small/heterogeneous/average/large/very-large
Capsule_Ciliation	absent/present/heterogeneous
Cold tolerance	slightly-sensitive/moderately-sensitive/resistant/sensitive/very-sensitive
Filament winding	upright/coiled/heterogeneous/slightly-coiled
Fusarium resistance	moderateley-sensitive/resistant/sensitive/slightly-sensitive/very-sensitive
Lodging tolerance	moderateley-sensitive/resistant/sensitive/slightly-sensitive/very-sensitive
Powdery mildew	moderateley-sensitive/resistant/sensitive/slightly-sensitive/very-sensitive
Grain color	brown/heterogeneous/black/olive/variegated/yellow
Country of origin	see Supplementary Table S1
